# Supplementary material for: Genetic disruption of serine biosynthesis is a key driver of macular telangiectasia type 2 aetiology and progression
Source: Genome Med. 2021 Mar 9;13:39. doi: 10.1186/s13073-021-00848-4 (PMC7945323; doi:10.1186/s13073-021-00848-4)
Supplement: Supplementary file 2 — Additional file 2: Table S1. SNPs and weights used to create mPRSs, tPRSs, Shin et al mPRSs. [file 13073_2021_848_MOESM2_ESM.xlsx]

## Sheet: mPRSs
rsid	markername	effect_allele	phenotype	chr	snp	pos	Effect allele	Other allele	Weight
rs13538	chr2:73868328:AG	A	AcOrn	2	rs13538:73868328:A:G	73868328	G	A	-0.8457
rs2016939	chr1:207240289:AG	A	Ala	1	rs2016939:207240289:A:G	207240289	G	A	-0.053
rs964184	chr11:116648917:CG	C	Ala	11	rs964184:116648917:G:C	116648917	G	C	-0.0477
rs7938942	chr11:18466247:CT	T	Ala	11	kgp339470	18466247	C	T	-0.0292
rs2168101	chr11:8255408:AC	C	Ala	11	kgp5085232	8255408	A	C	-0.0353
rs4554975	chr12:47201814:AG	A	Ala	12	kgp2330490	47201814	A	G	0.0573
rs2638314	chr12:56866334:AT	A	Ala	12	rs2638314:56866334:T:A	56866334	A	T	0.0806
rs17122585	chr12:59909653:AG	G	Ala	12	rs17122585	59909653	G	A	0.0574
rs731165	chr14:75352555:CT	C	Ala	14	rs731165:75352555:T:C	75352555	C	T	0.0286
rs8061221	chr16:70078960:AG	A	Ala	16	rs8061221:70078960:G:A	70078960	G	A	-0.0621
rs7412	chr19:45412079:CT	T	Ala	19	rs7412:45412079:C:T	45412079	T	C	0.0645
rs1260326	chr2:27730940:CT	T	Ala	2	rs1260326	27730940	T	C	0.0523
rs10211524	chr2:65208074:AG	G	Ala	2	kgp3714493	65208074	A	G	-0.0416
rs1780638	chr22:19177522:AG	G	Ala	22	rs1780638:19177522:A:G	19177522	A	G	-0.0322
rs2704797	chr3:71408090:CT	C	Ala	3	rs2704797:71408090:T:C	71408090	C	T	0.0313
rs1440581	chr4:89226422:CT	T	Ala	4	rs1440581	89226422	T	C	0.0332
rs13232120	chr7:72983310:AT	T	Ala	7	rs13232120:72983310:A:T	72983310	T	A	0.0511
rs4237150	chr9:4290085:CG	C	Ala	9	rs4237150:4290085:G:C	4290085	C	G	0.0316
rs9424148	chr10:12146858:AC	A	alphaAAA	10	rs9424148	12146858	C	A	-0.0979
rs17666239	chr12:47194757:AT	A	Arg	12	rs17666239:47194757:T:A	47194757	A	T	0.1037
rs7199750	chr16:68351859:CG	G	Arg	16	rs7199750:68351859:C:G	68351859	C	G	-0.0599
rs11085824	chr19:13001547:AG	A	Arg	19	rs11085824	13001547	G	A	-0.096
rs715	chr2:211543055:CT	T	Arg	2	kgp1582223	211543055	C	T	-0.0811
rs10189479	chr2:219287276:AC	A	Arg	2	rs10189479	219287276	A	C	0.057
rs12499429	chr4:144811067:AG	A	Arg	4	rs12499429:144811067:G:A	144811067	A	G	0.0696
rs9402686	chr6:135427817:AG	G	Arg	6	rs9402686:135427817:G:A	135427817	A	G	-0.0535
rs592423	chr6:139840693:AC	A	Arg	6	rs592423:139840693:A:C	139840693	A	C	0.0637
rs1406384	chr11:62083530:CT	T	Asn	11	rs1406384:62083530:C:T	62083530	C	T	-0.1282
rs12587599	chr14:104575130:CT	T	Asn	14	rs12587599:104575130:C:T	104575130	T	C	0.4851
rs1260326	chr2:27730940:CT	C	Asn	2	rs1260326	27730940	T	C	-0.0618
rs13106192	chr4:178362122:CG	G	Asn	4	rs13106192:178362122:C:G	178362122	G	C	0.0563
rs17345286	chr7:97490022:CT	T	Asn	7	rs17345286:97490022:C:T	97490022	C	T	-0.0775
rs7964859	chr12:102220783:CG	C	Asp	12	rs7964859:102220783:C:G	102220783	G	C	-0.1229
rs715	chr2:211543055:CT	T	Asp	2	kgp1582223	211543055	C	T	-0.0698
rs4690522	chr4:178361051:AC	C	Asp	4	rs4690522	178361051	A	C	-0.1721
rs10466245	chr10:46031747:AG	G	C0	10	rs10466245:46031747:G:A	46031747	A	G	-0.0883
rs1171617	chr10:61467182:GT	T	C0	10	rs1171617	61467182	G	T	-0.4333
rs1169299	chr12:121429194:CT	C	C0	12	rs1169299:121429194:T:C	121429194	C	T	0.0563
rs274551	chr5:131727680:CT	C	C0	5	rs274551:131727680:T:C	131727680	T	C	-0.1758
rs853358	chr6:14131244:AT	T	C0	6	rs853358:14131244:A:T	14131244	T	A	0.103
rs2396004	chr6:43355851:AG	A	C0	6	rs2396004:43355851:A:G	43355851	A	G	0.0465
rs7552404	chr1:76135946:AG	A	C10	1	rs7552404:76135946:A:G	76135946	G	A	-0.2101
rs924135	chr16:16123459:AT	T	C10	16	rs924135:16123459:A:T	16123459	A	T	-0.087
rs8396	chr4:159630817:CT	T	C10	4	rs8396	159630817	C	T	-0.1888
rs156322	chr5:131653925:CT	C	C10	5	rs156322	131653925	C	T	0.0497
rs7552404	chr1:76135946:AG	A	C101	1	rs7552404:76135946:A:G	76135946	G	A	-0.1785
rs11075289	chr16:16098368:CT	C	C101	16	rs11075289	16098368	T	C	-0.0895
rs8396	chr4:159630817:CT	T	C101	4	rs8396	159630817	C	T	-0.1252
rs6597031	chr6:4106370:AG	A	C101	6	rs6597031:4106370:G:A	4106370	A	G	0.0767
rs924135	chr16:16123459:AT	T	C12	16	rs924135:16123459:A:T	16123459	A	T	-0.0922
rs2070630	chr4:159644494:CG	G	C12	4	rs2070630:159644494:G:C	159644494	C	G	-0.1085
rs156322	chr5:131653925:CT	C	C12	5	rs156322	131653925	C	T	0.058
rs12921623	chr16:16096133:CG	C	C121	16	rs12921623:16096133:G:C	16096133	G	C	-0.1025
rs1171617	chr10:61467182:GT	T	C14	10	rs1171617	61467182	G	T	-0.0768
rs12210538	chr6:110760008:AG	A	C14	6	rs12210538:110760008:A:G	110760008	G	A	-0.1097
rs12921623	chr16:16096133:CG	C	C141	16	rs12921623:16096133:G:C	16096133	G	C	-0.0766
rs8396	chr4:159630817:CT	T	C141	4	rs8396	159630817	C	T	-0.0692
rs156322	chr5:131653925:CT	C	C141	5	rs156322	131653925	C	T	0.0704
rs924135	chr16:16123459:AT	T	C142	16	rs924135:16123459:A:T	16123459	A	T	-0.0832
rs1171617	chr10:61467182:GT	T	C16	10	rs1171617	61467182	G	T	-0.0959
rs272883	chr5:131668698:AG	A	C16	5	rs272883	131668698	A	G	0.1222
rs72939920	chr6:110762453:AT	A	C16	6	rs72939920:110762453:A:T	110762453	T	A	-0.2035
rs12210538	chr6:110760008:AG	A	C161	6	rs12210538:110760008:A:G	110760008	G	A	-0.1043
rs61781290	chr1:40393160:AG	G	C18	1	kgp1858423	40393160	G	A	0.0652
rs603424	chr10:102075479:AG	A	C18	10	rs603424	102075479	A	G	0.1038
rs1171617	chr10:61467182:GT	T	C18	10	rs1171617	61467182	G	T	-0.0943
rs270613	chr5:131640583:AG	A	C18	5	rs270613	131640583	A	G	0.0987
rs72939920	chr6:110762453:AT	A	C18	6	rs72939920:110762453:A:T	110762453	T	A	-0.179
rs10103229	chr8:87248954:CT	C	C18	8	rs10103229:87248954:T:C	87248954	C	T	0.0723
rs270601	chr5:131656997:CT	T	C181	5	rs270601	131656997	T	C	0.1134
rs12210538	chr6:110760008:AG	A	C181	6	rs12210538:110760008:A:G	110760008	G	A	-0.1854
rs12764652	chr10:45991978:AG	A	C182	10	rs12764652:45991978:G:A	45991978	A	G	0.1367
rs1171614	chr10:61469538:CT	C	C182	10	rs1171614:61469538:T:C	61469538	T	C	-0.0867
rs270601	chr5:131656997:CT	T	C182	5	rs270601	131656997	T	C	0.115
rs12210538	chr6:110760008:AG	A	C182	6	rs12210538:110760008:A:G	110760008	G	A	-0.256
rs1171617	chr10:61467182:GT	T	C2	10	rs1171617	61467182	G	T	-0.2724
rs272869	chr5:131677997:AG	A	C2	5	rs272869	131677997	A	G	0.1172
rs662138	chr6:160564476:CG	C	C2	6	rs662138:160564476:C:G	160564476	G	C	-0.101
rs1171615	chr10:61469090:CT	T	C3	10	rs1171615:61469090:C:T	61469090	C	T	-0.2738
rs270605	chr5:131651811:CT	C	C3	5	rs270605	131651811	C	T	0.1294
rs9382940	chr6:14133573:CT	T	C3	6	kgp7622850	14133573	T	C	0.0875
rs662138	chr6:160564476:CG	C	C3	6	rs662138:160564476:C:G	160564476	G	C	-0.1784
rs1171617	chr10:61467182:GT	T	C4	10	rs1171617	61467182	G	T	-0.196
rs3916	chr12:121177272:CG	C	C4	12	rs3916:121177272:G:C	121177272	C	G	0.8074
rs2291449	chr15:76579234:AG	G	C4	15	rs2291449:76579234:A:G	76579234	G	A	0.1556
rs272884	chr5:131668654:CG	G	C4	5	rs272884:131668654:G:C	131668654	G	C	0.0787
rs662138	chr6:160564476:CG	C	C4	6	rs662138:160564476:C:G	160564476	G	C	-0.232
rs1171615	chr10:61469090:CT	T	C5	10	rs1171615:61469090:C:T	61469090	C	T	-0.1366
rs2014355	chr12:121175524:CT	C	C5	12	rs2014355:121175524:T:C	121175524	C	T	0.1016
rs8033249	chr15:40721939:AG	A	C5	15	rs8033249:40721939:A:G	40721939	G	A	-0.0985
rs274556	chr5:131722075:AG	G	C5	5	rs274556:131722075:A:G	131722075	G	A	0.1877
rs1799822	chr1:53679229:AG	A	C5MDC	1	rs1799822	53679229	G	A	-0.083
rs2163015	chr2:216908923:CG	C	C5MDC	2	rs2163015:216908923:C:G	216908923	G	C	-0.1178
rs12492717	chr3:67418250:AG	G	C5MDC	3	kgp10506841	67418250	G	A	0.1216
rs12208357	chr6:160543148:CT	T	C5MDC	6	rs12208357:160543148:C:T	160543148	T	C	0.1918
rs1658973	chr9:6665097:AT	A	C5MDC	9	rs1658973:6665097:A:T	6665097	T	A	-0.2074
rs1171615	chr10:61469090:CT	T	C6C41DC	10	rs1171615:61469090:C:T	61469090	C	T	-0.1592
rs17843929	chr4:159637113:CT	C	C6C41DC	4	rs17843929:159637113:C:T	159637113	T	C	-0.142
rs12921623	chr16:16096133:CG	C	C7DC	16	rs12921623:16096133:G:C	16096133	G	C	-0.0948
rs7552404	chr1:76135946:AG	A	C8	1	rs7552404:76135946:A:G	76135946	G	A	-0.2786
rs1171617	chr10:61467182:GT	T	C8	10	rs1171617	61467182	G	T	-0.0713
rs2062541	chr16:16127235:AG	A	C8	16	rs2062541:16127235:G:A	16127235	G	A	-0.0833
rs8396	chr4:159630817:CT	T	C8	4	rs8396	159630817	C	T	-0.1879
rs16833668	chr1:151918164:AC	A	C9	1	rs16833668:151918164:C:A	151918164	A	C	0.1043
rs2286963	chr2:211060050:GT	G	C9	2	rs2286963	211060050	G	T	0.2572
rs11188411	chr10:97397344:CT	C	Cit	10	rs11188411:97397344:T:C	97397344	C	T	0.0507
rs17681684	chr17:9792768:AG	A	Cit	17	rs17681684:9792768:G:A	9792768	A	G	0.0842
rs1509820	chr2:211386484:AG	A	Cit	2	rs1509820:211386484:G:A	211386484	G	A	-0.0824
rs60837490	chr8:10579523:AC	A	Cit	8	kgp5439127	10579523	A	C	0.1325
rs11243372	chr9:133324400:AG	A	Cit	9	rs11243372	133324400	G	A	-0.0972
rs612169	chr9:136143442:AG	A	Cit	9	9:136143442:A:G	136143442	G	A	-0.0528
rs600806	chr1:109840629:AG	G	Creatinine	1	kgp6095617	109840629	G	A	0.0293
rs11062102	chr12:348785:CT	C	Creatinine	12	rs11062102:348785:T:C	348785	T	C	-0.024
rs1145093	chr15:45649813:AC	A	Creatinine	15	rs1145093:45649813:C:A	45649813	A	C	0.0587
rs11636220	chr15:76239068:AT	T	Creatinine	15	rs11636220:76239068:A:T	76239068	T	A	0.0287
rs12922822	chr16:20367645:CT	C	Creatinine	16	kgp5738283	20367645	T	C	-0.0389
rs4390625	chr17:37620347:AG	G	Creatinine	17	kgp2441115	37620347	A	G	-0.0328
rs11657044	chr17:59450105:CT	T	Creatinine	17	rs11657044:59450105:T:C	59450105	T	C	0.0448
rs8101881	chr19:33364628:CT	T	Creatinine	19	rs8101881	33364628	C	T	-0.0257
rs1065853	chr19:45413233:GT	T	Creatinine	19	rs1065853:45413233:G:T	45413233	T	G	0.0597
rs1014680	chr2:217672824:AG	A	Creatinine	2	rs1014680:217672824:G:A	217672824	G	A	-0.031
rs1260326	chr2:27730940:CT	C	Creatinine	2	rs1260326	27730940	T	C	-0.0407
rs5020545	chr4:77414988:CT	T	Creatinine	4	rs5020545:77414988:C:T	77414988	T	C	0.034
rs3812035	chr5:176817143:GT	T	Creatinine	5	rs3812035	176817143	T	G	0.0422
rs3119311	chr6:160693107:CT	C	Creatinine	6	rs3119311	160693107	C	T	0.0464
rs1544459	chr7:77417584:CT	C	Creatinine	7	rs1544459:77417584:T:C	77417584	C	T	0.0318
rs7078003	chr10:99359412:CT	T	Gln	10	rs7078003:99359412:C:T	99359412	T	C	0.0818
rs7946331	chr11:18400973:AG	A	Gln	11	rs7946331	18400973	G	A	-0.0303
rs2168101	chr11:8255408:AC	C	Gln	11	kgp5085232	8255408	A	C	-0.0422
rs17602430	chr12:47185518:CT	T	Gln	12	rs17602430:47185518:C:T	47185518	T	C	0.1217
rs2657879	chr12:56865338:AG	A	Gln	12	rs2657879	56865338	G	A	-0.2226
rs17558901	chr12:59915849:AG	A	Gln	12	rs17558901:59915849:G:A	59915849	A	G	0.0587
rs7587672	chr2:191723275:CG	G	Gln	2	rs7587672:191723275:G:C	191723275	C	G	-0.0593
rs1260326	chr2:27730940:CT	C	Gln	2	rs1260326	27730940	T	C	-0.0672
rs34430945	chr7:73043665:CT	C	Gln	7	rs34430945:73043665:T:C	73043665	C	T	0.0712
rs13281892	chr8:17372697:AG	A	Gln	8	kgp2049098	17372697	G	A	-0.0473
rs7979478	chr12:121420263:AG	G	Glu	12	rs7979478:121420263:A:G	121420263	A	G	-0.0489
rs561931	chr1:120254506:AG	G	Gly	1	rs561931:120254506:A:G	120254506	A	G	-0.033
rs4646961	chr1:76217169:AG	A	Gly	1	rs4646961:76217169:G:A	76217169	A	G	0.0476
rs10740134	chr10:65315433:CT	T	Gly	10	rs10740134:65315433:T:C	65315433	T	C	0.038
rs12297321	chr12:47109387:CT	T	Gly	12	kgp8525940	47109387	T	C	0.0478
rs9923732	chr16:81110903:AG	A	Gly	16	rs9923732	81110903	G	A	-0.1188
rs8078686	chr17:45735706:CT	C	Gly	17	rs8078686:45735706:T:C	45735706	C	T	0.0348
rs715	chr2:211543055:CT	C	Gly	2	kgp1582223	211543055	C	T	0.4441
rs9862438	chr3:125910381:CT	T	Gly	3	rs9862438:125910381:C:T	125910381	T	C	0.0582
rs2545801	chr5:176841339:CT	C	Gly	5	rs2545801:176841339:T:C	176841339	T	C	-0.0423
rs543159	chr6:160776017:AC	A	Gly	6	rs543159:160776017:C:A	160776017	A	C	0.035
rs4947534	chr7:56079094:CT	C	Gly	7	rs4947534:56079094:T:C	56079094	T	C	-0.0722
rs28601761	chr8:126500031:CG	G	Gly	8	rs28601761:126500031:C:G	126500031	G	C	0.0634
rs9987289	chr8:9183358:AG	A	Gly	8	rs9987289:9183358:A:G	9183358	A	G	0.1237
rs676996	chr9:136146077:GT	T	Gly	9	9:136146077:T:G	136146077	G	T	-0.0399
rs17591030	chr9:6550024:CT	C	Gly	9	rs17591030:6550024:C:T	6550024	T	C	-0.0805
rs560887	chr2:169763148:CT	C	Hexose	2	rs560887	169763148	T	C	-0.0996
rs2638315	chr12:56865056:CG	C	His	12	rs2638315:56865056:G:C	56865056	C	G	0.0401
rs35291299	chr14:21515620:AG	G	His	14	kgp12361737	21515620	G	A	0.0633
rs715	chr2:211543055:CT	T	His	2	kgp1582223	211543055	C	T	-0.0538
rs780093	chr2:27742603:CT	C	His	2	rs780093:27742603:T:C	27742603	T	C	-0.0463
rs5030062	chr3:186454180:AC	C	His	3	rs5030062	186454180	C	A	0.0493
rs3733402	chr4:187158034:AG	A	His	4	kgp1926040	187158034	G	A	-0.0725
rs2545801	chr5:176841339:CT	C	His	5	rs2545801:176841339:T:C	176841339	T	C	-0.0711
rs635634	chr9:136155000:CT	C	His	9	rs635634:136155000:C:T	136155000	T	C	-0.0493
rs7298123	chr12:56860073:CT	C	Ile	12	rs7298123:56860073:C:T	56860073	C	T	0.0348
rs12149660	chr16:70309237:AG	G	Ile	16	rs12149660:70309237:G:A	70309237	A	G	-0.0644
rs493841	chr19:49301877:CT	T	Ile	19	kgp9232521	49301877	T	C	0.0352
rs1260326	chr2:27730940:CT	T	Ile	2	rs1260326	27730940	T	C	0.0264
rs1440581	chr4:89226422:CT	C	Ile	4	rs1440581	89226422	T	C	-0.0437
rs653178	chr12:112007756:CT	C	Kynurenine	12	rs653178:112007756:C:T	112007756	T	C	-0.1075
rs4843718	chr16:87878476:AG	A	Kynurenine	16	rs4843718	87878476	A	G	0.197
rs10085935	chr8:39806267:CT	C	Kynurenine	8	kgp3262317	39806267	T	C	-0.0887
rs964184	chr11:116648917:CG	C	Leu	11	rs964184:116648917:G:C	116648917	G	C	-0.0635
rs261334	chr15:58726744:CG	C	Leu	15	rs261334:58726744:G:C	58726744	G	C	-0.0463
rs12149660	chr16:70309237:AG	G	Leu	16	rs12149660:70309237:G:A	70309237	A	G	-0.0668
rs1260326	chr2:27730940:CT	T	Leu	2	rs1260326	27730940	T	C	0.0285
rs4253272	chr4:187163614:CT	T	Leu	4	rs4253272:187163614:C:T	187163614	C	T	-0.0307
rs7678928	chr4:89222827:CT	T	Leu	4	kgp1226308	89222827	T	C	0.0483
rs2657880	chr12:56863770:CG	C	Lys	12	rs2657880:56863770:G:C	56863770	C	G	0.0728
rs1059263	chr14:100769367:AC	C	Lys	14	rs1059263:100769367:C:A	100769367	A	C	-0.0667
rs8056893	chr16:68304392:AC	A	Lys	16	rs8056893	68304392	C	A	-0.1945
rs7658095	chr4:139927828:CG	G	Lys	4	rs7658095:139927828:C:G	139927828	C	G	-0.0678
rs2608920	chr6:131873703:CT	T	Lys	6	kgp10986719	131873703	C	T	-0.0707
rs1858715	chr8:17379221:CT	C	Lys	8	rs1858715:17379221:C:T	17379221	C	T	0.0955
rs7005693	chr8:49987965:AC	C	Lys	8	rs7005693:49987965:A:C	49987965	A	C	-0.1107
rs1260326	chr2:27730940:CT	T	lysoPCaC140	2	rs1260326	27730940	T	C	0.1237
rs7529794	chr1:40403370:GT	T	lysoPCaC160	1	rs7529794:40403370:G:T	40403370	T	G	0.172
rs1260326	chr2:27730940:CT	T	lysoPCaC160	2	rs1260326	27730940	T	C	0.0966
rs7529794	chr1:40403370:GT	T	lysoPCaC161	1	rs7529794:40403370:G:T	40403370	T	G	0.1205
rs603424	chr10:102075479:AG	G	lysoPCaC161	10	rs603424	102075479	A	G	-0.1675
rs1260326	chr2:27730940:CT	T	lysoPCaC161	2	rs1260326	27730940	T	C	0.1125
rs7529794	chr1:40403370:GT	T	lysoPCaC170	1	rs7529794:40403370:G:T	40403370	T	G	0.1296
rs7529794	chr1:40403370:GT	T	lysoPCaC180	1	rs7529794:40403370:G:T	40403370	T	G	0.1502
rs2391388	chr1:95485825:AC	A	lysoPCaC180	1	kgp313186	95485825	C	A	-0.0697
rs964184	chr11:116648917:CG	G	lysoPCaC180	11	rs964184:116648917:G:C	116648917	G	C	0.1197
rs174576	chr11:61603510:AC	C	lysoPCaC180	11	rs174576	61603510	A	C	-0.0699
rs1260326	chr2:27730940:CT	T	lysoPCaC180	2	rs1260326	27730940	T	C	0.0813
rs6680258	chr1:40399488:GT	T	lysoPCaC181	1	rs6680258:40399488:G:T	40399488	T	G	0.1404
rs7529794	chr1:40403370:GT	T	lysoPCaC182	1	rs7529794:40403370:G:T	40403370	T	G	0.128
rs174547	chr11:61570783:CT	C	lysoPCaC182	11	rs174547	61570783	C	T	0.0728
rs61781291	chr1:40401838:AT	A	lysoPCaC203	1	rs61781291:40401838:T:A	40401838	A	T	0.1134
rs61896141	chr11:61556039:AC	C	lysoPCaC203	11	rs61896141:61556039:A:C	61556039	C	A	0.2335
rs600626	chr11:75455309:AG	A	lysoPCaC203	11	rs600626:75455309:A:G	75455309	G	A	-0.1357
rs4122352	chr16:15174571:AG	A	lysoPCaC203	16	rs4122352:15174571:G:A	15174571	A	G	0.1968
rs7529794	chr1:40403370:GT	T	lysoPCaC204	1	rs7529794:40403370:G:T	40403370	T	G	0.0928
rs174547	chr11:61570783:CT	T	lysoPCaC204	11	rs174547	61570783	C	T	-0.4695
rs10899134	chr11:75533805:CG	G	lysoPCaC204	11	rs10899134:75533805:G:C	75533805	C	G	-0.1313
rs1121	chr16:15131076:AG	G	lysoPCaC204	16	rs1121	15131076	A	G	-0.1033
rs4246215	chr11:61564299:GT	G	lysoPCaC240	11	rs4246215:61564299:G:T	61564299	T	G	-0.1338
rs7943728	chr11:61547068:AG	A	lysoPCaC260	11	rs7943728:61547068:G:A	61547068	A	G	0.1642
rs4122352	chr16:15174571:AG	A	lysoPCaC260	16	rs4122352:15174571:G:A	15174571	A	G	0.1099
rs174564	chr11:61588305:AG	A	lysoPCaC261	11	rs174564:61588305:A:G	61588305	G	A	-0.3168
rs174597	chr11:61621040:CG	C	lysoPCaC280	11	rs174597:61621040:G:C	61621040	C	G	0.1095
rs102275	chr11:61557803:CT	T	lysoPCaC281	11	rs102275	61557803	C	T	-0.1563
rs6891672	chr5:90243899:CT	T	Met	5	rs6891672	90243899	T	C	0.0648
rs10912810	chr1:171312216:AG	G	MetSO	1	kgp3873687	171312216	G	A	0.0775
rs4587804	chr12:47217514:AG	G	Orn	12	rs4587804:47217514:G:A	47217514	G	A	0.066
rs3961283	chr16:68317636:AG	A	Orn	16	rs3961283:68317636:G:A	68317636	G	A	-0.0775
rs77440950	chr19:13026412:CT	T	Orn	19	rs77440950:13026412:T:C	13026412	C	T	-0.1061
rs921968	chr2:219272294:GT	T	Orn	2	rs921968:219272294:G:T	219272294	G	T	-0.0594
rs10024263	chr4:144959327:CT	C	Orn	4	rs10024263:144959327:C:T	144959327	T	C	-0.0633
rs687289	chr9:136137106:AG	G	Orn	9	rs687289	136137106	A	G	-0.0624
rs174546	chr11:61569830:CT	C	PCaaC240	11	rs174546	61569830	T	C	-0.2886
rs174578	chr11:61605499:AT	A	PCaaC260	11	rs174578:61605499:T:A	61605499	A	T	0.0978
rs7157785	chr14:64235556:GT	T	PCaaC281	14	rs7157785:64235556:G:T	64235556	T	G	0.3532
rs680379	chr20:12969400:AG	A	PCaaC281	20	rs680379	12969400	A	G	0.0785
rs4246215	chr11:61564299:GT	G	PCaaC300	11	rs4246215:61564299:G:T	61564299	T	G	-0.0767
rs102275	chr11:61557803:CT	T	PCaaC320	11	rs102275	61557803	C	T	-0.1387
rs261342	chr15:58731153:CG	G	PCaaC320	15	rs261342:58731153:G:C	58731153	G	C	0.0911
rs247616	chr16:56989590:CT	T	PCaaC320	16	rs247616:56989590:C:T	56989590	T	C	0.0708
rs1260326	chr2:27730940:CT	T	PCaaC321	2	rs1260326	27730940	T	C	0.1052
rs174550	chr11:61571478:CT	C	PCaaC322	11	rs174550	61571478	C	T	0.1298
rs2847135	chr18:19255911:AG	A	PCaaC322	18	rs2847135:19255911:G:A	19255911	A	G	0.0495
rs1260326	chr2:27730940:CT	T	PCaaC322	2	rs1260326	27730940	T	C	0.1362
rs1260326	chr2:27730940:CT	T	PCaaC341	2	rs1260326	27730940	T	C	0.0963
rs11207995	chr1:63049551:AC	A	PCaaC342	1	rs11207995:63049551:A:C	63049551	C	A	-0.0689
rs964184	chr11:116648917:CG	G	PCaaC342	11	rs964184:116648917:G:C	116648917	G	C	0.1444
rs174576	chr11:61603510:AC	A	PCaaC342	11	rs174576	61603510	A	C	0.1809
rs174548	chr11:61571348:CG	G	PCaaC343	11	rs174548:61571348:C:G	61571348	G	C	0.1444
rs1260326	chr2:27730940:CT	T	PCaaC343	2	rs1260326	27730940	T	C	0.1119
rs174547	chr11:61570783:CT	T	PCaaC344	11	rs174547	61570783	C	T	-0.2303
rs7107742	chr11:75557410:AG	A	PCaaC344	11	rs7107742:75557410:A:G	75557410	G	A	-0.1787
rs10401969	chr19:19407718:CT	T	PCaaC344	19	rs10401969	19407718	C	T	-0.1482
rs1260326	chr2:27730940:CT	T	PCaaC344	2	rs1260326	27730940	T	C	0.1059
rs2980869	chr8:126488250:CT	C	PCaaC344	8	rs2980869:126488250:C:T	126488250	T	C	-0.0826
rs1077989	chr14:67975822:AC	A	PCaaC360	14	rs1077989	67975822	C	A	-0.0585
rs10889333	chr1:62957030:AG	G	PCaaC362	1	kgp170922	62957030	A	G	-0.0752
rs2391388	chr1:95485825:AC	A	PCaaC362	1	kgp313186	95485825	C	A	-0.0593
rs964184	chr11:116648917:CG	G	PCaaC362	11	rs964184:116648917:G:C	116648917	G	C	0.1384
rs174537	chr11:61552680:GT	T	PCaaC362	11	rs174537:61552680:G:T	61552680	T	G	0.1375
rs11207995	chr1:63049551:AC	A	PCaaC363	1	rs11207995:63049551:A:C	63049551	C	A	-0.0723
rs964184	chr11:116648917:CG	G	PCaaC363	11	rs964184:116648917:G:C	116648917	G	C	0.1057
rs174555	chr11:61579760:CT	C	PCaaC363	11	rs174555:61579760:T:C	61579760	C	T	0.2353
rs7200543	chr16:15129970:AG	A	PCaaC363	16	rs7200543	15129970	G	A	-0.0801
rs2000813	chr18:47093864:CT	T	PCaaC363	18	rs2000813	47093864	T	C	0.0792
rs1168132	chr1:63133468:AT	A	PCaaC364	1	rs1168132:63133468:T:A	63133468	T	A	-0.0974
rs964184	chr11:116648917:CG	G	PCaaC364	11	rs964184:116648917:G:C	116648917	G	C	0.1196
rs174547	chr11:61570783:CT	T	PCaaC364	11	rs174547	61570783	C	T	-0.434
rs11236527	chr11:75469310:AG	G	PCaaC364	11	kgp5540446	75469310	A	G	-0.1616
rs7200543	chr16:15129970:AG	A	PCaaC364	16	rs7200543	15129970	G	A	-0.0858
rs102275	chr11:61557803:CT	T	PCaaC365	11	rs102275	61557803	C	T	-0.254
rs2008476	chr11:75470813:CT	C	PCaaC365	11	kgp10937793	75470813	T	C	-0.1399
rs10401969	chr19:19407718:CT	T	PCaaC365	19	rs10401969	19407718	C	T	-0.1087
rs102275	chr11:61557803:CT	T	PCaaC366	11	rs102275	61557803	C	T	-0.0959
rs3794991	chr19:19610596:CT	C	PCaaC366	19	rs3794991:19610596:C:T	19610596	T	C	-0.0923
rs1260326	chr2:27730940:CT	T	PCaaC366	2	rs1260326	27730940	T	C	0.0949
rs99780	chr11:61596633:CT	C	PCaaC380	11	rs99780:61596633:C:T	61596633	T	C	-0.106
rs2391388	chr1:95485825:AC	A	PCaaC383	1	kgp313186	95485825	C	A	-0.0551
rs968567	chr11:61595564:CT	T	PCaaC383	11	rs968567:61595564:C:T	61595564	T	C	0.2029
rs7200543	chr16:15129970:AG	A	PCaaC383	16	rs7200543	15129970	G	A	-0.1577
rs10889333	chr1:62957030:AG	G	PCaaC384	1	kgp170922	62957030	A	G	-0.1038
rs2391388	chr1:95485825:AC	A	PCaaC384	1	kgp313186	95485825	C	A	-0.0679
rs964184	chr11:116648917:CG	G	PCaaC384	11	rs964184:116648917:G:C	116648917	G	C	0.1225
rs174545	chr11:61569306:CG	C	PCaaC384	11	rs174545:61569306:C:G	61569306	G	C	-0.4542
rs11236527	chr11:75469310:AG	G	PCaaC384	11	kgp5540446	75469310	A	G	-0.1507
rs6498540	chr16:15130594:AG	A	PCaaC384	16	kgp10218680	15130594	G	A	-0.1039
rs28601761	chr8:126500031:CG	C	PCaaC384	8	rs28601761:126500031:C:G	126500031	G	C	-0.0979
rs6675401	chr1:63073975:CT	C	PCaaC385	1	rs6675401:63073975:C:T	63073975	T	C	-0.0989
rs964184	chr11:116648917:CG	G	PCaaC385	11	rs964184:116648917:G:C	116648917	G	C	0.1028
rs102275	chr11:61557803:CT	T	PCaaC385	11	rs102275	61557803	C	T	-0.3302
rs10401969	chr19:19407718:CT	T	PCaaC385	19	rs10401969	19407718	C	T	-0.1031
rs1260326	chr2:27730940:CT	T	PCaaC385	2	rs1260326	27730940	T	C	0.0853
rs3798713	chr6:11008622:CG	C	PCaaC385	6	rs3798713:11008622:G:C	11008622	C	G	0.0952
rs2954021	chr8:126482077:AG	A	PCaaC385	8	rs2954021:126482077:A:G	126482077	G	A	-0.0865
rs6675401	chr1:63073975:CT	C	PCaaC386	1	rs6675401:63073975:C:T	63073975	T	C	-0.0775
rs964184	chr11:116648917:CG	G	PCaaC386	11	rs964184:116648917:G:C	116648917	G	C	0.1361
rs102275	chr11:61557803:CT	T	PCaaC386	11	rs102275	61557803	C	T	-0.1338
rs3798722	chr6:11040423:AG	A	PCaaC386	6	rs3798722:11040423:A:G	11040423	G	A	-0.0812
rs174528	chr11:61543499:CT	T	PCaaC402	11	rs174528:61543499:T:C	61543499	C	T	-0.0272
rs174570	chr11:61597212:CT	C	PCaaC403	11	rs174570	61597212	T	C	-0.1417
rs102275	chr11:61557803:CT	T	PCaaC404	11	rs102275	61557803	C	T	-0.2039
rs6682423	chr1:63171063:CT	T	PCaaC405	1	rs6682423:63171063:C:T	63171063	C	T	-0.0828
rs2391388	chr1:95485825:AC	A	PCaaC405	1	kgp313186	95485825	C	A	-0.0731
rs174578	chr11:61605499:AT	T	PCaaC405	11	rs174578:61605499:T:A	61605499	A	T	-0.1977
rs1260326	chr2:27730940:CT	T	PCaaC405	2	rs1260326	27730940	T	C	0.1266
rs2126259	chr8:9185146:CT	C	PCaaC405	8	rs2126259:9185146:T:C	9185146	T	C	-0.1401
rs783291	chr1:62914978:AG	G	PCaaC406	1	rs783291:62914978:G:A	62914978	A	G	-0.0721
rs964184	chr11:116648917:CG	G	PCaaC406	11	rs964184:116648917:G:C	116648917	G	C	0.1224
rs102275	chr11:61557803:CT	T	PCaaC406	11	rs102275	61557803	C	T	-0.1412
rs1260326	chr2:27730940:CT	T	PCaaC406	2	rs1260326	27730940	T	C	0.0844
rs17606561	chr6:10982359:AG	G	PCaaC406	6	rs17606561	10982359	A	G	-0.0758
rs2395943	chr6:42940673:AG	G	PCaaC406	6	rs2395943	42940673	A	G	-0.0615
rs102275	chr11:61557803:CT	T	PCaaC420	11	rs102275	61557803	C	T	-0.0298
rs174536	chr11:61551927:AC	A	PCaaC421	11	rs174536:61551927:A:C	61551927	C	A	-0.0537
rs174535	chr11:61551356:CT	T	PCaaC424	11	rs174535	61551356	C	T	-0.0477
rs2295601	chr6:11005686:AG	G	PCaaC425	6	kgp12463585	11005686	A	G	-0.0433
rs174536	chr11:61551927:AC	A	PCaaC426	11	rs174536:61551927:A:C	61551927	C	A	-0.0906
rs3798722	chr6:11040423:AG	A	PCaaC426	6	rs3798722:11040423:A:G	11040423	G	A	-0.0501
rs174541	chr11:61565908:CT	C	PCaeC301	11	rs174541:61565908:T:C	61565908	C	T	0.0997
rs174534	chr11:61549458:AG	A	PCaeC302	11	rs174534:61549458:A:G	61549458	G	A	-0.107
rs1077989	chr14:67975822:AC	A	PCaeC321	14	rs1077989	67975822	C	A	-0.1769
rs588136	chr15:58730498:CT	C	PCaeC321	15	rs588136	58730498	C	T	0.1165
rs3764261	chr16:56993324:AC	A	PCaeC321	16	rs3764261	56993324	A	C	0.1167
rs1077989	chr14:67975822:AC	A	PCaeC322	14	rs1077989	67975822	C	A	-0.1291
rs261332	chr15:58727325:AG	A	PCaeC322	15	rs261332	58727325	A	G	0.0949
rs3764261	chr16:56993324:AC	A	PCaeC322	16	rs3764261	56993324	A	C	0.0677
rs1532085	chr15:58683366:AG	A	PCaeC341	15	rs1532085	58683366	A	G	0.0806
rs3764261	chr16:56993324:AC	A	PCaeC341	16	rs3764261	56993324	A	C	0.0844
rs174550	chr11:61571478:CT	C	PCaeC342	11	rs174550	61571478	C	T	0.1473
rs3764261	chr16:56993324:AC	A	PCaeC342	16	rs3764261	56993324	A	C	0.084
rs3764261	chr16:56993324:AC	A	PCaeC343	16	rs3764261	56993324	A	C	0.1022
rs11207995	chr1:63049551:AC	A	PCaeC362	1	rs11207995:63049551:A:C	63049551	C	A	-0.0742
rs964184	chr11:116648917:CG	G	PCaeC362	11	rs964184:116648917:G:C	116648917	G	C	0.1155
rs174550	chr11:61571478:CT	C	PCaeC362	11	rs174550	61571478	C	T	0.1503
rs174550	chr11:61571478:CT	C	PCaeC363	11	rs174550	61571478	C	T	0.2504
rs1077835	chr15:58723426:AG	G	PCaeC363	15	rs1077835:58723426:A:G	58723426	G	A	0.0886
rs3764261	chr16:56993324:AC	A	PCaeC363	16	rs3764261	56993324	A	C	0.0841
rs174546	chr11:61569830:CT	C	PCaeC364	11	rs174546	61569830	T	C	-0.2221
rs3764261	chr16:56993324:AC	A	PCaeC364	16	rs3764261	56993324	A	C	0.0736
rs174547	chr11:61570783:CT	T	PCaeC365	11	rs174547	61570783	C	T	-0.3313
rs1077989	chr14:67975822:AC	A	PCaeC365	14	rs1077989	67975822	C	A	-0.1541
rs261342	chr15:58731153:CG	G	PCaeC365	15	rs261342:58731153:G:C	58731153	G	C	0.0901
rs3764261	chr16:56993324:AC	A	PCaeC365	16	rs3764261	56993324	A	C	0.082
rs102275	chr11:61557803:CT	T	PCaeC380	11	rs102275	61557803	C	T	-0.0762
rs11236527	chr11:75469310:AG	G	PCaeC380	11	kgp5540446	75469310	A	G	-0.1507
rs3794991	chr19:19610596:CT	C	PCaeC380	19	rs3794991:19610596:C:T	19610596	T	C	-0.108
rs4665972	chr2:27598097:CT	T	PCaeC381	2	rs4665972:27598097:T:C	27598097	T	C	0.0963
rs964184	chr11:116648917:CG	G	PCaeC382	11	rs964184:116648917:G:C	116648917	G	C	0.1621
rs174550	chr11:61571478:CT	C	PCaeC382	11	rs174550	61571478	C	T	0.1752
rs2414577	chr15:58680638:CT	C	PCaeC382	15	rs2414577:58680638:T:C	58680638	C	T	0.0937
rs174559	chr11:61581656:AG	A	PCaeC383	11	rs174559:61581656:G:A	61581656	A	G	0.1411
rs10889333	chr1:62957030:AG	G	PCaeC384	1	kgp170922	62957030	A	G	-0.0966
rs102275	chr11:61557803:CT	T	PCaeC384	11	rs102275	61557803	C	T	-0.232
rs174546	chr11:61569830:CT	C	PCaeC385	11	rs174546	61569830	T	C	-0.2873
rs1800588	chr15:58723675:CT	T	PCaeC385	15	rs1800588	58723675	T	C	0.091
rs3764261	chr16:56993324:AC	A	PCaeC385	16	rs3764261	56993324	A	C	0.0964
rs174547	chr11:61570783:CT	T	PCaeC386	11	rs174547	61570783	C	T	-0.1803
rs1077989	chr14:67975822:AC	A	PCaeC386	14	rs1077989	67975822	C	A	-0.0828
rs247616	chr16:56989590:CT	T	PCaeC386	16	rs247616:56989590:C:T	56989590	T	C	0.0837
rs102275	chr11:61557803:CT	T	PCaeC401	11	rs102275	61557803	C	T	-0.1432
rs11236527	chr11:75469310:AG	G	PCaeC401	11	kgp5540446	75469310	A	G	-0.1116
rs174547	chr11:61570783:CT	C	PCaeC403	11	rs174547	61570783	C	T	0.1268
rs174559	chr11:61581656:AG	A	PCaeC404	11	rs174559:61581656:G:A	61581656	A	G	0.2218
rs2043085	chr15:58680954:CT	T	PCaeC404	15	kgp6590585	58680954	T	C	0.0828
rs11207969	chr1:62911751:AG	A	PCaeC405	1	rs11207969:62911751:A:G	62911751	G	A	-0.0987
rs102275	chr11:61557803:CT	T	PCaeC405	11	rs102275	61557803	C	T	-0.4293
rs28802056	chr11:75465830:CT	C	PCaeC405	11	rs28802056:75465830:C:T	75465830	T	C	-0.1673
rs2980868	chr8:126488235:CT	C	PCaeC405	8	rs2980868:126488235:C:T	126488235	T	C	-0.1005
rs6675401	chr1:63073975:CT	C	PCaeC406	1	rs6675401:63073975:C:T	63073975	T	C	-0.0781
rs102275	chr11:61557803:CT	T	PCaeC406	11	rs102275	61557803	C	T	-0.1809
rs61897795	chr11:61618169:AG	G	PCaeC421	11	kgp2699927	61618169	G	A	0.2011
rs10793124	chr11:75452267:CG	G	PCaeC421	11	rs10793124:75452267:G:C	75452267	C	G	-0.1463
rs4985150	chr16:15136685:AG	A	PCaeC421	16	rs4985150:15136685:A:G	15136685	G	A	-0.1563
rs11207969	chr1:62911751:AG	A	PCaeC422	1	rs11207969:62911751:A:G	62911751	G	A	-0.0978
rs964184	chr11:116648917:CG	G	PCaeC422	11	rs964184:116648917:G:C	116648917	G	C	0.1125
rs174564	chr11:61588305:AG	A	PCaeC422	11	rs174564:61588305:A:G	61588305	G	A	-0.3211
rs12223234	chr11:75568683:CT	T	PCaeC422	11	rs12223234:75568683:T:C	75568683	C	T	-0.1599
rs28601761	chr8:126500031:CG	C	PCaeC422	8	rs28601761:126500031:C:G	126500031	G	C	-0.1024
rs11207969	chr1:62911751:AG	A	PCaeC423	1	rs11207969:62911751:A:G	62911751	G	A	-0.0996
rs964184	chr11:116648917:CG	G	PCaeC423	11	rs964184:116648917:G:C	116648917	G	C	0.1277
rs174564	chr11:61588305:AG	A	PCaeC423	11	rs174564:61588305:A:G	61588305	G	A	-0.4405
rs10899134	chr11:75533805:CG	G	PCaeC423	11	rs10899134:75533805:G:C	75533805	C	G	-0.165
rs28601761	chr8:126500031:CG	C	PCaeC423	8	rs28601761:126500031:C:G	126500031	G	C	-0.1081
rs102275	chr11:61557803:CT	T	PCaeC424	11	rs102275	61557803	C	T	-0.1354
rs261342	chr15:58731153:CG	G	PCaeC424	15	rs261342:58731153:G:C	58731153	G	C	0.0825
rs174536	chr11:61551927:AC	A	PCaeC425	11	rs174536:61551927:A:C	61551927	C	A	-0.1359
rs247616	chr16:56989590:CT	T	PCaeC425	16	rs247616:56989590:C:T	56989590	T	C	0.0575
rs102275	chr11:61557803:CT	T	PCaeC445	11	rs102275	61557803	C	T	-0.0852
rs7700133	chr4:185773811:CT	T	PCaeC445	4	rs7700133:185773811:C:T	185773811	T	C	0.0634
rs102275	chr11:61557803:CT	T	PCaeC446	11	rs102275	61557803	C	T	-0.0942
rs2649667	chr11:57270509:GT	G	Phe	11	rs2649667:57270509:T:G	57270509	T	G	-0.0388
rs869916	chr12:103244013:GT	G	Phe	12	kgp2980180	103244013	G	T	0.0783
rs1065853	chr19:45413233:GT	T	Phe	19	rs1065853:45413233:G:T	45413233	T	G	0.0636
rs1800787	chr4:155484015:CT	T	Phe	4	rs1800787	155484015	T	C	0.05
rs4253238	chr4:187148387:CT	T	Phe	4	rs4253238	187148387	C	T	-0.0807
rs2731672	chr5:176842474:CT	C	Phe	5	rs2731672	176842474	T	C	-0.0614
rs1165167	chr6:25860688:AG	A	Phe	6	rs1165167:25860688:A:G	25860688	G	A	-0.0318
rs10882649	chr10:97426086:AG	G	Pro	10	rs10882649	97426086	G	A	0.0544
rs17666239	chr12:47194757:AT	A	Pro	12	rs17666239:47194757:T:A	47194757	A	T	0.1129
rs6940814	chr6:42924932:AG	A	Sarcosine	6	rs6940814:42924932:A:G	42924932	A	G	0.0593
rs111389997	chr9:136601769:CT	C	Sarcosine	9	rs111389997:136601769:C:T	136601769	T	C	-0.1542
rs37369	chr5:35037115:CT	T	SDMA	5	rs37369	35037115	T	C	0.2078
rs477992	chr1:120257576:AG	G	Ser	1	rs477992:120257576:A:G	120257576	A	G	-0.1837
rs715	chr2:211543055:CT	C	Ser	2	kgp1582223	211543055	C	T	0.1671
rs1260326	chr2:27730940:CT	C	Ser	2	rs1260326	27730940	T	C	-0.0851
rs4947534	chr7:56079094:CT	C	Ser	7	rs4947534:56079094:T:C	56079094	T	C	-0.1615
rs28601761	chr8:126500031:CG	G	Ser	8	rs28601761:126500031:C:G	126500031	G	C	0.0745
rs12740374	chr1:109817590:GT	G	SMC160	1	rs12740374:109817590:G:T	109817590	T	G	-0.111
rs174555	chr11:61579760:CT	T	SMC160	11	rs174555:61579760:T:C	61579760	C	T	-0.0979
rs6511720	chr19:11202306:GT	G	SMC160	19	rs6511720	11202306	T	G	-0.1668
rs7412	chr19:45412079:CT	C	SMC160	19	rs7412:45412079:C:T	45412079	T	C	-0.2258
rs4143279	chr2:169335621:AG	G	SMC160	2	rs4143279:169335621:G:A	169335621	A	G	-0.0608
rs1367117	chr2:21263900:AG	A	SMC160	2	rs1367117	21263900	A	G	0.0703
rs55730499	chr6:161005610:CT	T	SMC160	6	rs55730499:161005610:C:T	161005610	T	C	0.128
rs17489282	chr8:19852518:CT	T	SMC160	8	rs17489282:19852518:C:T	19852518	T	C	0.0583
rs649129	chr9:136154304:CT	T	SMC160	9	rs649129:136154304:C:T	136154304	T	C	0.0813
rs174536	chr11:61551927:AC	A	SMC161	11	rs174536:61551927:A:C	61551927	C	A	-0.1148
rs12740374	chr1:109817590:GT	G	SMC180	1	rs12740374:109817590:G:T	109817590	T	G	-0.0823
rs174536	chr11:61551927:AC	A	SMC180	11	rs174536:61551927:A:C	61551927	C	A	-0.0629
rs7157785	chr14:64235556:GT	T	SMC180	14	rs7157785:64235556:G:T	64235556	T	G	0.1019
rs3809863	chr17:45385012:CT	T	SMC180	17	rs3809863	45385012	T	C	0.0485
rs6511720	chr19:11202306:GT	G	SMC180	19	rs6511720	11202306	T	G	-0.1078
rs7412	chr19:45412079:CT	C	SMC180	19	rs7412:45412079:C:T	45412079	T	C	-0.199
rs4507059	chr2:21143329:AG	A	SMC180	2	rs4507059	21143329	G	A	-0.0589
rs168622	chr20:12966089:GT	T	SMC180	20	rs168622:12966089:T:G	12966089	T	G	0.0596
rs10455872	chr6:161010118:AG	G	SMC180	6	rs10455872:161010118:A:G	161010118	G	A	0.1029
rs635634	chr9:136155000:CT	T	SMC180	9	rs635634:136155000:C:T	136155000	T	C	0.0857
rs174555	chr11:61579760:CT	T	SMC181	11	rs174555:61579760:T:C	61579760	C	T	-0.0998
rs174547	chr11:61570783:CT	C	SMC202	11	rs174547	61570783	C	T	0.1133
rs445925	chr19:45415640:AG	G	SMC240	19	rs445925	45415640	A	G	-0.1094
rs445925	chr19:45415640:AG	G	SMC241	19	rs445925	45415640	A	G	-0.107
rs2410623	chr8:19854889:AG	G	SMC241	8	rs2410623:19854889:A:G	19854889	G	A	0.0696
rs1883025	chr9:107664301:CT	C	SMC241	9	rs1883025	107664301	T	C	-0.0816
rs7157785	chr14:64235556:GT	T	SMOHC141	14	rs7157785:64235556:G:T	64235556	T	G	0.2933
rs680379	chr20:12969400:AG	A	SMOHC141	20	rs680379	12969400	A	G	0.0843
rs7157785	chr14:64235556:GT	T	SMOHC161	14	rs7157785:64235556:G:T	64235556	T	G	0.0879
rs445925	chr19:45415640:AG	G	SMOHC161	19	rs445925	45415640	A	G	-0.1292
rs364585	chr20:12962718:AG	A	SMOHC161	20	rs364585:12962718:A:G	12962718	A	G	0.0967
rs445925	chr19:45415640:AG	G	SMOHC221	19	rs445925	45415640	A	G	-0.1154
rs174547	chr11:61570783:CT	T	SMOHC222	11	rs174547	61570783	C	T	-0.0992
rs7157785	chr14:64235556:GT	T	SMOHC222	14	rs7157785:64235556:G:T	64235556	T	G	0.0664
rs445925	chr19:45415640:AG	G	SMOHC222	19	rs445925	45415640	A	G	-0.1066
rs3811444	chr1:248039451:CT	T	Spermidine	1	rs3811444:248039451:C:T	248039451	T	C	0.1828
rs3761097	chr19:36290977:CT	T	t4OHPro	19	rs3761097	36290977	T	C	0.1806
rs2465216	chr12:47240162:CT	C	Thr	12	rs2465216:47240162:T:C	47240162	C	T	0.0768
rs2657879	chr12:56865338:AG	G	Thr	12	rs2657879	56865338	G	A	0.0917
rs74095612	chr12:59970332:CT	T	Thr	12	rs74095612:59970332:C:T	59970332	T	C	0.0923
rs1742425	chr16:1904524:AG	G	Thr	16	kgp3567297	1904524	A	G	-0.0839
rs715	chr2:211543055:CT	T	Thr	2	kgp1582223	211543055	C	T	-0.0732
rs1260326	chr2:27730940:CT	C	Thr	2	rs1260326	27730940	T	C	-0.1229
rs72661853	chr8:74876293:AT	T	Thr	8	rs72661853:74876293:A:T	74876293	T	A	0.1039
rs17314234	chr4:156810755:CT	C	Trp	4	rs17314234	156810755	T	C	-0.1723
rs17756732	chr6:111580154:CT	C	Trp	6	rs17756732:111580154:T:C	111580154	C	T	0.1178
rs1935	chr10:64927823:CG	G	Tyr	10	rs1935:64927823:C:G	64927823	C	G	-0.0337
rs2393775	chr12:121424574:AG	G	Tyr	12	rs2393775:121424574:G:A	121424574	G	A	0.0375
rs895959	chr12:122320352:CT	C	Tyr	12	rs895959:122320352:C:T	122320352	C	T	0.0371
rs17666239	chr12:47194757:AT	A	Tyr	12	rs17666239:47194757:T:A	47194757	A	T	0.0794
rs2638314	chr12:56866334:AT	A	Tyr	12	rs2638314:56866334:T:A	56866334	A	T	0.06
rs17122670	chr12:59977701:AG	A	Tyr	12	rs17122670:59977701:G:A	59977701	A	G	0.0468
rs241768	chr6:111492119:CT	T	Tyr	6	rs241768:111492119:T:C	111492119	T	C	0.1247
rs917117	chr7:28176305:AG	G	Tyr	7	rs917117	28176305	A	G	-0.0385
rs964184	chr11:116648917:CG	C	Val	11	rs964184:116648917:G:C	116648917	G	C	-0.0736
rs2638314	chr12:56866334:AT	A	Val	12	rs2638314:56866334:T:A	56866334	A	T	0.039
rs12149660	chr16:70309237:AG	G	Val	16	rs12149660:70309237:G:A	70309237	A	G	-0.0704
rs4801776	chr19:49304215:CT	C	Val	19	kgp12466921	49304215	T	C	-0.0561
rs7678928	chr4:89222827:CT	T	Val	4	kgp1226308	89222827	T	C	0.0802

## Sheet: tPRSs
rsid	markername	effect_allele	phenotype	chr	snp	pos	Effect allele	Other allele	Weight
rs3744061	chr17:74733403:GA	G	Retinal_arteriolar_caliber	17	rs3744061	74733403	G	A	-0.86
rs2194025	chr5:87798236:GC	G	Retinal_arteriolar_caliber	5	rs2194025:87798236:G:C	87798236	C	G	1.6
rs10774625	chr12:111910219:AG	A	Retinal_vascular_caliber	12	rs10774625	111910219	G	A	-1.5
rs2287921	chr19:49228272:TC	T	Retinal_vascular_caliber	19	rs2287921	49228272	T	C	-2.1
rs17421627	chr5:87847586:GT	G	Retinal_vascular_caliber	5	rs17421627:87847586:T:G	87847586	G	T	3
rs225717	chr6:142548099:CT	C	Retinal_vascular_caliber	6	rs225717	142548099	C	T	-1.9
rs7824557	chr8:11104111:GA	G	Retinal_vascular_caliber	8	rs7824557:11104111:G:A	11104111	G	A	1
rs2075423	chr1:214154719	G	T2D	1	rs2075423:214154719:G:T	214154719	T	G	-0.0708925
rs10203174	chr2:43690030	C	T2D	2	kgp1554976	43690030	T	C	-0.134151
rs243088	chr2:60568745	T	T2D	2	rs243088:60568745:A:T	60568745	T	A	0.0668957
rs13389219	chr2:165528876	C	T2D	2	rs13389219:165528876:C:T	165528876	T	C	-0.0703227
rs2943640	chr2:227093585	C	T2D	2	rs2943640:227093585:A:C	227093585	A	C	-0.0916154
rs1801282	chr3:12393125	C	T2D	3	rs1801282:12393125:C:G	12393125	G	C	-0.122543
rs1496653	chr3:23454790	A	T2D	3	rs1496653	23454790	G	A	-0.0817525
rs6795735	chr3:64705365	C	T2D	3	rs6795735:64705365:C:T	64705365	T	C	-0.0769426
rs11717195	chr3:123082398	T	T2D	3	rs11717195:123082398:T:C	123082398	C	T	-0.10574
rs4402960	chr3:185511687	T	T2D	3	rs4402960	185511687	T	G	0.123231
rs4458523	chr4:6289986	G	T2D	4	rs4458523	6289986	T	G	-0.0938591
rs459193	chr5:55806751	G	T2D	5	rs459193:55806751:A:G	55806751	A	G	-0.0779507
rs6878122	chr5:76427311	G	T2D	5	rs6878122:76427311:G:A	76427311	G	A	0.0917064
rs7756992	chr6:20679709	G	T2D	6	rs7756992	20679709	G	A	0.15481
rs17168486	chr7:14898282	T	T2D	7	rs17168486	14898282	T	C	0.100235
rs849135	chr7:28196413	G	T2D	7	rs849135:28196413:G:A	28196413	G	A	0.100935
rs516946	chr8:41519248	C	T2D	8	rs516946	41519248	T	C	-0.0873613
rs3802177	chr8:118185025	G	T2D	8	rs3802177:118185025:G:A	118185025	A	G	-0.127574
rs10811661	chr9:22134094	T	T2D	9	rs10811661:22134094:T:C	22134094	C	T	-0.169432
rs2796441	chr9:84308948	G	T2D	9	rs2796441	84308948	A	G	-0.0711405
rs12571751	chr10:80942631	A	T2D	10	rs12571751:80942631:A:G	80942631	G	A	-0.0751525
rs1111875	chr10:94462882	C	T2D	10	rs1111875:94462882:C:T	94462882	T	C	-0.10473
rs7903146	chr10:114758349	T	T2D	10	rs7903146	114758349	T	C	0.328476
rs163184	chr11:2847069	G	T2D	11	rs163184	2847069	G	T	0.0825841
rs5215	chr11:17408630	C	T2D	11	rs5215	17408630	C	T	0.0721383
rs1552224	chr11:72433098	A	T2D	11	rs1552224	72433098	C	A	-0.101684
rs10842994	chr12:27965150	C	T2D	12	rs10842994	27965150	T	C	-0.0915245
rs2261181	chr12:66212318	T	T2D	12	rs2261181	66212318	T	C	0.118404
rs7955901	chr12:71433293	C	T2D	12	rs7955901:71433293:C:T	71433293	C	T	0.0691202
rs1359790	chr13:80717156	G	T2D	13	rs1359790:80717156:G:A	80717156	A	G	-0.0737284
rs7177055	chr15:77832762	A	T2D	15	rs7177055	77832762	G	A	-0.0741892
rs12899811	chr15:91544076	G	T2D	15	rs12899811	91544076	G	A	0.0734605
rs9936385	chr16:53819169	C	T2D	16	rs9936385	53819169	C	T	0.120896
rs7202877	chr16:75247245	T	T2D	16	rs7202877	75247245	G	T	-0.110965
rs11651052	chr17:36102381	A	T2D	17	rs11651052:36102381:A:G	36102381	A	G	0.0986319
rs12970134	chr18:57884750	A	T2D	18	rs12970134	57884750	A	G	0.0753023
rs10401969	chr19:19407718	C	T2D	19	rs10401969	19407718	C	T	0.126478

## Sheet: Shin_Metabolites
rsid	markername	effect_allele	phenotype	chr	snp	pos	Effect allele	Other allele	Weight
rs7084793	chr10:45865079:TC	T	shin_10_heptadecenoate__17_1n7_	10	rs7084793:45865079:T:C	45865079	C	T	-0.0179
rs1870912	chr11:42568707:CG	C	shin_10_heptadecenoate__17_1n7_	11	rs1870912:42568707:G:C	42568707	G	C	-0.0135
rs7130402	chr11:48115606:AG	A	shin_10_heptadecenoate__17_1n7_	11	rs7130402:48115606:A:G	48115606	G	A	-0.0271
rs11854017	chr15:88261553:TG	T	shin_10_heptadecenoate__17_1n7_	15	rs11854017:88261553:T:G	88261553	G	T	0.0183
rs2017823	chr18:2383523:AG	A	shin_10_heptadecenoate__17_1n7_	18	kgp4251875	2383523	G	A	-0.0181
rs7677730	chr4:171145029:TC	T	shin_10_heptadecenoate__17_1n7_	4	rs7677730:171145029:C:T	171145029	T	C	0.0134
rs4129516	chr7:49080824:TC	T	shin_10_heptadecenoate__17_1n7_	7	rs4129516:49080824:T:C	49080824	C	T	0.0156
rs7779217	chr7:52347290:AC	A	shin_10_heptadecenoate__17_1n7_	7	kgp10497001	52347290	A	C	-0.0147
rs703138	chr1:158680071:TG	T	shin_10_nonadecenoate__19_1n9_	1	rs703138:158680071:G:T	158680071	T	G	0.0152
rs1870912	chr11:42568707:CG	C	shin_10_nonadecenoate__19_1n9_	11	rs1870912:42568707:G:C	42568707	G	C	-0.016
rs9527647	chr13:57923457:AC	A	shin_10_nonadecenoate__19_1n9_	13	rs9527647:57923457:A:C	57923457	A	C	0.0143
rs2929381	chr3:19938988:CG	C	shin_10_nonadecenoate__19_1n9_	3	rs2929381:19938988:C:G	19938988	G	C	-0.0155
rs7677730	chr4:171145029:TC	T	shin_10_nonadecenoate__19_1n9_	4	rs7677730:171145029:C:T	171145029	T	C	0.0151
rs10004910	chr4:57968444:AG	A	shin_10_nonadecenoate__19_1n9_	4	rs10004910	57968444	G	A	-0.017
rs4129733	chr4:72963020:TG	T	shin_10_nonadecenoate__19_1n9_	4	rs4129733:72963020:T:G	72963020	G	T	-0.0139
rs6453594	chr6:73335690:AG	A	shin_10_nonadecenoate__19_1n9_	6	rs6453594:73335690:G:A	73335690	A	G	-0.0182
rs11265023	chr1:158513048:AG	A	shin_10_undecenoate__11_1n1_	1	rs11265023:158513048:G:A	158513048	A	G	0.0125
rs3828128	chr1:230929310:AG	A	shin_10_undecenoate__11_1n1_	1	rs3828128	230929310	A	G	-0.0161
rs9333029	chr1:47396162:AG	A	shin_10_undecenoate__11_1n1_	1	rs9333029:47396162:A:G	47396162	G	A	0.0695
rs1655104	chr10:132735040:TC	T	shin_10_undecenoate__11_1n1_	10	rs1655104:132735040:C:T	132735040	T	C	0.0167
rs7097461	chr10:67255662:AG	A	shin_10_undecenoate__11_1n1_	10	rs7097461:67255662:G:A	67255662	A	G	0.0114
rs4252309	chr11:117865859:TC	T	shin_10_undecenoate__11_1n1_	11	rs4252309:117865859:T:C	117865859	C	T	-0.026
rs10837883	chr11:42609917:TG	T	shin_10_undecenoate__11_1n1_	11	rs10837883:42609917:G:T	42609917	G	T	0.0122
rs11213924	chr11:97945697:AG	A	shin_10_undecenoate__11_1n1_	11	rs11213924	97945697	A	G	0.0298
rs12425580	chr12:126772894:TC	T	shin_10_undecenoate__11_1n1_	12	rs12425580:126772894:C:T	126772894	T	C	-0.0145
rs998531	chr12:77542760:AG	A	shin_10_undecenoate__11_1n1_	12	rs998531:77542760:A:G	77542760	G	A	-0.02
rs12915570	chr15:26614512:TG	T	shin_10_undecenoate__11_1n1_	15	rs12915570:26614512:G:T	26614512	T	G	-0.0138
rs8054389	chr16:48541394:TC	T	shin_10_undecenoate__11_1n1_	16	rs8054389:48541394:C:T	48541394	T	C	-0.0118
rs1373194	chr18:34875357:TG	T	shin_10_undecenoate__11_1n1_	18	rs1373194:34875357:T:G	34875357	G	T	-0.0112
rs2879542	chr2:23238328:AG	A	shin_10_undecenoate__11_1n1_	2	rs2879542	23238328	A	G	0.011
rs6077678	chr20:1069103:AG	A	shin_10_undecenoate__11_1n1_	20	rs6077678:1069103:G:A	1069103	G	A	0.0228
rs11704875	chr22:46205189:TC	T	shin_10_undecenoate__11_1n1_	22	rs11704875:46205189:C:T	46205189	T	C	-0.0186
rs2053287	chr3:29544610:AT	A	shin_10_undecenoate__11_1n1_	3	rs2053287:29544610:A:T	29544610	T	A	0.0242
rs1885677	chr6:72024133:AG	A	shin_10_undecenoate__11_1n1_	6	rs1885677:72024133:A:G	72024133	G	A	-0.0115
rs11763622	chr7:31694376:AG	A	shin_10_undecenoate__11_1n1_	7	rs11763622:31694376:A:G	31694376	A	G	0.0141
rs17685	chr7:75616105:AG	A	shin_10_undecenoate__11_1n1_	7	rs17685	75616105	A	G	-0.0168
rs2922767	chr8:76565110:TC	T	shin_10_undecenoate__11_1n1_	8	rs2922767	76565110	T	C	-0.011
rs4739646	chr8:83401377:TC	T	shin_10_undecenoate__11_1n1_	8	rs4739646:83401377:C:T	83401377	T	C	-0.0171
rs2224910	chr1:119081715:CG	C	shin_1_5_anhydroglucitol__1_5_AG_	1	rs2224910:119081715:G:C	119081715	G	C	0.0117
rs9660850	chr1:154317281:AG	A	shin_1_5_anhydroglucitol__1_5_AG_	1	rs9660850	154317281	A	G	0.0157
rs7084992	chr10:58417350:TC	T	shin_1_5_anhydroglucitol__1_5_AG_	10	rs7084992:58417350:C:T	58417350	C	T	0.0117
rs3740332	chr10:88418535:TC	T	shin_1_5_anhydroglucitol__1_5_AG_	10	rs3740332:88418535:C:T	88418535	T	C	0.0181
rs3740334	chr10:88419012:TC	T	shin_1_5_anhydroglucitol__1_5_AG_	10	rs3740334	88419012	C	T	0.0181
rs618900	chr11:125350530:CG	C	shin_1_5_anhydroglucitol__1_5_AG_	11	rs618900:125350530:C:G	125350530	G	C	0.016
rs11106721	chr12:93258498:AG	A	shin_1_5_anhydroglucitol__1_5_AG_	12	rs11106721:93258498:A:G	93258498	G	A	-0.0113
rs2105140	chr13:101454689:TC	T	shin_1_5_anhydroglucitol__1_5_AG_	13	rs2105140:101454689:T:C	101454689	T	C	-0.0107
rs9556974	chr13:99216302:CG	C	shin_1_5_anhydroglucitol__1_5_AG_	13	rs9556974:99216302:G:C	99216302	C	G	0.0135
rs7157977	chr14:31858209:TC	T	shin_1_5_anhydroglucitol__1_5_AG_	14	rs7157977	31858209	T	C	-0.0115
rs17212491	chr14:44198202:AG	A	shin_1_5_anhydroglucitol__1_5_AG_	14	rs17212491:44198202:G:A	44198202	A	G	0.016
rs12603532	chr17:19242017:TC	T	shin_1_5_anhydroglucitol__1_5_AG_	17	rs12603532:19242017:C:T	19242017	T	C	-0.0368
rs4791715	chr17:8428148:TG	T	shin_1_5_anhydroglucitol__1_5_AG_	17	rs4791715:8428148:G:T	8428148	G	T	0.0126
rs309137	chr2:136765951:TC	T	shin_1_5_anhydroglucitol__1_5_AG_	2	rs309137	136765951	C	T	-0.0324
rs11885279	chr2:1560633:TC	T	shin_1_5_anhydroglucitol__1_5_AG_	2	rs11885279:1560633:T:C	1560633	C	T	0.0146
rs17316492	chr2:4103773:TC	T	shin_1_5_anhydroglucitol__1_5_AG_	2	rs17316492:4103773:T:C	4103773	C	T	0.0112
rs6139186	chr20:424198:CG	C	shin_1_5_anhydroglucitol__1_5_AG_	20	rs6139186:424198:G:C	424198	C	G	-0.0121
rs5998272	chr22:32560045:AC	A	shin_1_5_anhydroglucitol__1_5_AG_	22	rs5998272:32560045:A:C	32560045	C	A	-0.0261
rs9756306	chr3:164799079:AG	A	shin_1_5_anhydroglucitol__1_5_AG_	3	rs9756306	164799079	A	G	-0.0158
rs9815889	chr3:3781890:AC	A	shin_1_5_anhydroglucitol__1_5_AG_	3	rs9815889:3781890:A:C	3781890	C	A	-0.0217
rs11722368	chr4:14934107:TC	T	shin_1_5_anhydroglucitol__1_5_AG_	4	rs11722368	14934107	T	C	0.013
rs7717422	chr5:112704089:AG	A	shin_1_5_anhydroglucitol__1_5_AG_	5	rs7717422:112704089:A:G	112704089	G	A	0.0116
rs5027944	chr5:117142781:TC	T	shin_1_5_anhydroglucitol__1_5_AG_	5	rs5027944:117142781:C:T	117142781	C	T	-0.0122
rs3094204	chr6:31091992:AG	A	shin_1_5_anhydroglucitol__1_5_AG_	6	rs3094204	31091992	A	G	0.0125
rs3793126	chr6:32371619:AG	A	shin_1_5_anhydroglucitol__1_5_AG_	6	rs3793126:32371619:A:G	32371619	G	A	-0.0123
rs1687134	chr6:47100710:TC	T	shin_1_5_anhydroglucitol__1_5_AG_	6	rs1687134	47100710	C	T	-0.0289
rs3800993	chr7:141801007:TC	T	shin_1_5_anhydroglucitol__1_5_AG_	7	rs3800993:141801007:C:T	141801007	T	C	0.0287
rs10232716	chr7:154202183:TC	T	shin_1_5_anhydroglucitol__1_5_AG_	7	rs10232716	154202183	T	C	0.0109
rs10753083	chr1:173523580:TG	T	shin_15_methylpalmitate__isobar_with_2_methylpalmitate_	1	rs10753083:173523580:G:T	173523580	T	G	0.0107
rs4765789	chr12:4950048:TC	T	shin_15_methylpalmitate__isobar_with_2_methylpalmitate_	12	rs4765789:4950048:T:C	4950048	T	C	-0.0112
rs12967799	chr18:70116989:AC	A	shin_15_methylpalmitate__isobar_with_2_methylpalmitate_	18	rs12967799:70116989:C:A	70116989	A	C	0.0215
rs6730335	chr2:22972883:AC	A	shin_15_methylpalmitate__isobar_with_2_methylpalmitate_	2	rs6730335:22972883:A:C	22972883	A	C	-0.0104
rs6544157	chr2:38546918:AG	A	shin_15_methylpalmitate__isobar_with_2_methylpalmitate_	2	kgp1545903	38546918	G	A	0.0186
rs9809122	chr3:70084253:AG	A	shin_15_methylpalmitate__isobar_with_2_methylpalmitate_	3	rs9809122:70084253:A:G	70084253	G	A	0.0113
rs7681360	chr4:57973165:AG	A	shin_15_methylpalmitate__isobar_with_2_methylpalmitate_	4	rs7681360:57973165:G:A	57973165	G	A	-0.0129
rs10050943	chr5:99882496:TC	T	shin_15_methylpalmitate__isobar_with_2_methylpalmitate_	5	rs10050943:99882496:C:T	99882496	T	C	-0.0248
rs2696166	chr7:84935694:TC	T	shin_15_methylpalmitate__isobar_with_2_methylpalmitate_	7	rs2696166:84935694:C:T	84935694	C	T	0.0099
rs17237170	chr15:35119006:TC	T	shin_1_6_anhydroglucose	15	rs17237170:35119006:T:C	35119006	T	C	0.0303
rs977930	chr18:49339215:TC	T	shin_1_6_anhydroglucose	18	rs977930:49339215:C:T	49339215	T	C	0.0579
rs4940321	chr18:51776460:AG	A	shin_1_6_anhydroglucose	18	rs4940321	51776460	A	G	-0.0323
rs16849215	chr2:164900594:CG	C	shin_1_6_anhydroglucose	2	rs16849215:164900594:C:G	164900594	G	C	0.0369
rs16867446	chr2:182422641:TC	T	shin_1_6_anhydroglucose	2	rs16867446:182422641:T:C	182422641	C	T	0.0474
rs2118838	chr2:196492592:CG	C	shin_1_6_anhydroglucose	2	rs2118838:196492592:C:G	196492592	G	C	-0.0422
rs6882058	chr5:3691061:TC	T	shin_1_6_anhydroglucose	5	rs6882058:3691061:T:C	3691061	C	T	0.0741
rs2275888	chr9:21017884:TC	T	shin_1_6_anhydroglucose	9	rs2275888:21017884:T:C	21017884	C	T	0.0331
rs10120252	chr9:82645562:AG	A	shin_1_6_anhydroglucose	9	rs10120252:82645562:G:A	82645562	G	A	0.0484
rs12022661	chr1:171713956:TC	T	shin_1_arachidonoylglycerophosphocholine_	1	rs12022661:171713956:T:C	171713956	C	T	0.0232
rs12071890	chr1:81778615:AC	A	shin_1_arachidonoylglycerophosphocholine_	1	rs12071890:81778615:A:C	81778615	A	C	-0.0115
rs2150827	chr10:121965020:CG	C	shin_1_arachidonoylglycerophosphocholine_	10	rs2150827:121965020:G:C	121965020	G	C	-0.0118
rs7907443	chr10:68048510:TC	T	shin_1_arachidonoylglycerophosphocholine_	10	rs7907443:68048510:T:C	68048510	C	T	0.0113
rs11202064	chr10:88299731:AG	A	shin_1_arachidonoylglycerophosphocholine_	10	rs11202064:88299731:A:G	88299731	G	A	0.0202
rs174535	chr11:61551356:TC	T	shin_1_arachidonoylglycerophosphocholine_	11	rs174535	61551356	C	T	-0.0561
rs12316471	chr12:97230573:AG	A	shin_1_arachidonoylglycerophosphocholine_	12	rs12316471:97230573:G:A	97230573	A	G	-0.011
rs1867437	chr13:93770333:AG	A	shin_1_arachidonoylglycerophosphocholine_	13	kgp2191603	93770333	G	A	-0.0111
rs1023205	chr13:93772604:AG	A	shin_1_arachidonoylglycerophosphocholine_	13	rs1023205:93772604:G:A	93772604	A	G	-0.0111
rs7997800	chr13:93773512:AG	A	shin_1_arachidonoylglycerophosphocholine_	13	rs7997800:93773512:G:A	93773512	A	G	-0.0111
rs7997941	chr13:93773527:AG	A	shin_1_arachidonoylglycerophosphocholine_	13	rs7997941:93773527:G:A	93773527	A	G	-0.0111
rs7999252	chr13:93773545:TC	T	shin_1_arachidonoylglycerophosphocholine_	13	rs7999252:93773545:C:T	93773545	T	C	-0.0111
rs748196	chr17:17422768:TG	T	shin_1_arachidonoylglycerophosphocholine_	17	kgp12305335	17422768	T	G	0.0152
rs12463674	chr2:179432185:AG	A	shin_1_arachidonoylglycerophosphocholine_	2	rs12463674	179432185	G	A	-0.015
rs931216	chr2:213493825:TC	T	shin_1_arachidonoylglycerophosphocholine_	2	rs931216:213493825:C:T	213493825	T	C	-0.0119
rs823554	chr2:2468365:AT	A	shin_1_arachidonoylglycerophosphocholine_	2	rs823554:2468365:A:T	2468365	T	A	0.0188
rs227769	chr2:71858565:TC	T	shin_1_arachidonoylglycerophosphocholine_	2	rs227769:71858565:C:T	71858565	T	C	-0.0121
rs6517062	chr21:33243423:AG	A	shin_1_arachidonoylglycerophosphocholine_	21	rs6517062:33243423:G:A	33243423	A	G	0.0132
rs9823013	chr3:60777554:TC	T	shin_1_arachidonoylglycerophosphocholine_	3	rs9823013:60777554:T:C	60777554	T	C	-0.0111
rs17521834	chr4:225449:AG	A	shin_1_arachidonoylglycerophosphocholine_	4	rs17521834	225449	G	A	-0.016
rs1845546	chr4:70314998:TC	T	shin_1_arachidonoylglycerophosphocholine_	4	rs1845546:70314998:C:T	70314998	T	C	-0.0126
rs7790448	chr7:11155251:AG	A	shin_1_arachidonoylglycerophosphocholine_	7	rs7790448:11155251:G:A	11155251	A	G	-0.0114
rs7809178	chr7:11155295:TC	T	shin_1_arachidonoylglycerophosphocholine_	7	rs7809178:11155295:T:C	11155295	C	T	-0.0114
rs10233803	chr7:29536564:TC	T	shin_1_arachidonoylglycerophosphocholine_	7	rs10233803	29536564	C	T	-0.0121
rs13231130	chr7:53204653:AG	A	shin_1_arachidonoylglycerophosphocholine_	7	rs13231130:53204653:G:A	53204653	A	G	0.0284
rs17245857	chr8:26116732:AG	A	shin_1_arachidonoylglycerophosphocholine_	8	rs17245857	26116732	A	G	-0.0117
rs13254318	chr8:52385606:TC	T	shin_1_arachidonoylglycerophosphocholine_	8	rs13254318:52385606:T:C	52385606	T	C	0.0122
rs1541332	chr9:136511516:AG	A	shin_1_arachidonoylglycerophosphocholine_	9	rs1541332	136511516	A	G	-0.0118
rs11119336	chr1:209930585:CG	C	shin_1_arachidonoylglycerophosphoethanolamine_	1	rs11119336:209930585:G:C	209930585	C	G	-0.0137
rs897628	chr1:2716624:TC	T	shin_1_arachidonoylglycerophosphoethanolamine_	1	rs897628:2716624:C:T	2716624	T	C	0.011
rs174578	chr11:61605499:AT	A	shin_1_arachidonoylglycerophosphoethanolamine_	11	rs174578:61605499:T:A	61605499	A	T	-0.0354
rs4149056	chr12:21331549:TC	T	shin_1_arachidonoylglycerophosphoethanolamine_	12	rs4149056	21331549	C	T	0.0294
rs11048586	chr12:26726859:AG	A	shin_1_arachidonoylglycerophosphoethanolamine_	12	rs11048586	26726859	G	A	0.0128
rs3852566	chr12:62456141:AG	A	shin_1_arachidonoylglycerophosphoethanolamine_	12	rs3852566	62456141	A	G	-0.0109
rs4772422	chr13:102538302:TC	T	shin_1_arachidonoylglycerophosphoethanolamine_	13	rs4772422:102538302:C:T	102538302	T	C	-0.0115
rs10468017	chr15:58678512:TC	T	shin_1_arachidonoylglycerophosphoethanolamine_	15	kgp12152245	58678512	T	C	0.0171
rs743656	chr16:13608690:AG	A	shin_1_arachidonoylglycerophosphoethanolamine_	16	rs743656:13608690:G:A	13608690	A	G	0.0221
rs4257232	chr16:76479927:AG	A	shin_1_arachidonoylglycerophosphoethanolamine_	16	rs4257232:76479927:G:A	76479927	G	A	-0.012
rs10197855	chr2:124296348:AG	A	shin_1_arachidonoylglycerophosphoethanolamine_	2	rs10197855:124296348:G:A	124296348	A	G	0.0113
rs6435067	chr2:155050804:TC	T	shin_1_arachidonoylglycerophosphoethanolamine_	2	rs6435067:155050804:T:C	155050804	T	C	-0.0115
rs2392820	chr2:221953533:AG	A	shin_1_arachidonoylglycerophosphoethanolamine_	2	rs2392820:221953533:G:A	221953533	A	G	0.0123
rs11673959	chr2:221953549:CG	C	shin_1_arachidonoylglycerophosphoethanolamine_	2	rs11673959:221953549:G:C	221953549	C	G	0.0123
rs6722402	chr2:224440693:TG	T	shin_1_arachidonoylglycerophosphoethanolamine_	2	rs6722402:224440693:T:G	224440693	G	T	0.0124
rs7599943	chr2:241741977:TC	T	shin_1_arachidonoylglycerophosphoethanolamine_	2	rs7599943	241741977	T	C	-0.012
rs1520439	chr2:50650102:TC	T	shin_1_arachidonoylglycerophosphoethanolamine_	2	rs1520439	50650102	T	C	0.0112
rs9814679	chr3:139369767:AT	A	shin_1_arachidonoylglycerophosphoethanolamine_	3	rs9814679:139369767:T:A	139369767	A	T	-0.0154
rs17031728	chr4:155412581:CG	C	shin_1_arachidonoylglycerophosphoethanolamine_	4	rs17031728:155412581:C:G	155412581	G	C	0.0181
rs17708346	chr4:179199152:AG	A	shin_1_arachidonoylglycerophosphoethanolamine_	4	rs17708346	179199152	A	G	0.0107
rs31705	chr5:154683887:CG	C	shin_1_arachidonoylglycerophosphoethanolamine_	5	rs31705:154683887:C:G	154683887	C	G	0.0111
rs10044369	chr5:52171635:TC	T	shin_1_arachidonoylglycerophosphoethanolamine_	5	kgp6303248	52171635	C	T	-0.0172
rs17136990	chr7:32826172:TC	T	shin_1_arachidonoylglycerophosphoethanolamine_	7	rs17136990:32826172:C:T	32826172	C	T	-0.0104
rs3819426	chr7:39462495:AG	A	shin_1_arachidonoylglycerophosphoethanolamine_	7	rs3819426	39462495	A	G	0.0106
rs4530945	chr7:42556319:TC	T	shin_1_arachidonoylglycerophosphoethanolamine_	7	rs4530945:42556319:C:T	42556319	C	T	0.0117
rs39741	chr7:81889209:AG	A	shin_1_arachidonoylglycerophosphoethanolamine_	7	rs39741:81889209:G:A	81889209	A	G	-0.0199
rs17152841	chr8:10942929:TC	T	shin_1_arachidonoylglycerophosphoethanolamine_	8	rs17152841:10942929:T:C	10942929	C	T	0.0119
rs4961649	chr9:18463476:TC	T	shin_1_arachidonoylglycerophosphoethanolamine_	9	rs4961649:18463476:T:C	18463476	C	T	0.0107
rs9326061	chr1:64986799:CG	C	shin_1_arachidonoylglycerophosphoinositol_	1	rs9326061:64986799:G:C	64986799	G	C	0.0188
rs11163340	chr1:82084914:AG	A	shin_1_arachidonoylglycerophosphoinositol_	1	kgp5165979	82084914	A	G	0.0118
rs7549211	chr1:82809419:TC	T	shin_1_arachidonoylglycerophosphoinositol_	1	rs7549211	82809419	T	C	0.0136
rs10829734	chr10:132181868:CG	C	shin_1_arachidonoylglycerophosphoinositol_	10	rs10829734:132181868:C:G	132181868	G	C	-0.016
rs5028798	chr11:34605435:TG	T	shin_1_arachidonoylglycerophosphoinositol_	11	rs5028798	34605435	T	G	-0.0142
rs1075983	chr11:44107395:AG	A	shin_1_arachidonoylglycerophosphoinositol_	11	rs1075983:44107395:A:G	44107395	G	A	0.0114
rs174578	chr11:61605499:AT	A	shin_1_arachidonoylglycerophosphoinositol_	11	rs174578:61605499:T:A	61605499	A	T	-0.0266
rs9633803	chr11:90897267:TC	T	shin_1_arachidonoylglycerophosphoinositol_	11	rs9633803:90897267:C:T	90897267	C	T	0.0134
rs1871395	chr12:21352315:AG	A	shin_1_arachidonoylglycerophosphoinositol_	12	rs1871395:21352315:A:G	21352315	G	A	0.0395
rs1245800	chr14:27776556:AG	A	shin_1_arachidonoylglycerophosphoinositol_	14	rs1245800:27776556:G:A	27776556	G	A	-0.0104
rs8736	chr19:54677189:TC	T	shin_1_arachidonoylglycerophosphoinositol_	19	rs8736:54677189:C:T	54677189	T	C	-0.0227
rs10496680	chr2:130179589:AT	A	shin_1_arachidonoylglycerophosphoinositol_	2	rs10496680:130179589:A:T	130179589	T	A	0.0106
rs17265731	chr2:169660985:AG	A	shin_1_arachidonoylglycerophosphoinositol_	2	rs17265731:169660985:G:A	169660985	A	G	-0.0167
rs17315876	chr2:17997242:AG	A	shin_1_arachidonoylglycerophosphoinositol_	2	rs17315876	17997242	A	G	0.0118
rs9997	chr22:20796175:TC	T	shin_1_arachidonoylglycerophosphoinositol_	22	rs9997	20796175	C	T	-0.012
rs3772183	chr3:169692437:AT	A	shin_1_arachidonoylglycerophosphoinositol_	3	rs3772183:169692437:A:T	169692437	T	A	-0.0144
rs4973862	chr3:27272994:TC	T	shin_1_arachidonoylglycerophosphoinositol_	3	rs4973862:27272994:T:C	27272994	C	T	0.0119
rs41375	chr5:106889879:AT	A	shin_1_arachidonoylglycerophosphoinositol_	5	rs41375:106889879:A:T	106889879	A	T	-0.0113
rs153566	chr5:112282061:TC	T	shin_1_arachidonoylglycerophosphoinositol_	5	rs153566:112282061:T:C	112282061	C	T	0.0127
rs7768715	chr6:77228581:TC	T	shin_1_arachidonoylglycerophosphoinositol_	6	kgp3727534	77228581	T	C	-0.0108
rs197238	chr6:82916748:TG	T	shin_1_arachidonoylglycerophosphoinositol_	6	rs197238:82916748:G:T	82916748	T	G	-0.0114
rs17162893	chr7:10338025:AG	A	shin_1_arachidonoylglycerophosphoinositol_	7	rs17162893:10338025:G:A	10338025	A	G	-0.0113
rs7842229	chr8:122925802:AG	A	shin_1_arachidonoylglycerophosphoinositol_	8	rs7842229:122925802:G:A	122925802	A	G	0.0109
rs7025883	chr9:118458765:AT	A	shin_1_arachidonoylglycerophosphoinositol_	9	rs7025883:118458765:A:T	118458765	T	A	0.011
rs9523929	chr13:93774690:TC	T	shin_1_docosahexaenoylglycerophosphocholine_	13	rs9523929:93774690:T:C	93774690	C	T	-0.0143
rs7151939	chr14:76614949:TG	T	shin_1_docosahexaenoylglycerophosphocholine_	14	rs7151939	76614949	T	G	-0.0224
rs1115385	chr10:62941004:TC	T	shin_1_eicosadienoylglycerophosphocholine_	10	rs1115385:62941004:T:C	62941004	T	C	-0.0137
rs1535	chr11:61597972:AG	A	shin_1_eicosadienoylglycerophosphocholine_	11	rs1535	61597972	G	A	0.0203
rs1568156	chr12:118078409:AC	A	shin_1_eicosadienoylglycerophosphocholine_	12	kgp6833686	118078409	A	C	0.022
rs17403807	chr12:24181543:TC	T	shin_1_eicosadienoylglycerophosphocholine_	12	rs17403807:24181543:C:T	24181543	T	C	0.018
rs12100883	chr14:76628814:TC	T	shin_1_eicosadienoylglycerophosphocholine_	14	rs12100883:76628814:C:T	76628814	T	C	-0.0233
rs1369299	chr17:73347325:TC	T	shin_1_eicosadienoylglycerophosphocholine_	17	rs1369299	73347325	T	C	0.0214
rs8104825	chr19:50315423:AG	A	shin_1_eicosadienoylglycerophosphocholine_	19	rs8104825:50315423:G:A	50315423	A	G	0.0153
rs2839347	chr21:48016948:AG	A	shin_1_eicosadienoylglycerophosphocholine_	21	rs2839347:48016948:G:A	48016948	A	G	-0.0325
rs1799387	chr3:126204213:AG	A	shin_1_eicosadienoylglycerophosphocholine_	3	kgp326955	126204213	A	G	0.0173
rs528670	chr3:74349288:TC	T	shin_1_eicosadienoylglycerophosphocholine_	3	kgp10330373	74349288	T	C	-0.0174
rs432642	chr5:116850340:AT	A	shin_1_eicosadienoylglycerophosphocholine_	5	rs432642:116850340:T:A	116850340	A	T	-0.0237
rs10072514	chr5:146728149:CG	C	shin_1_eicosadienoylglycerophosphocholine_	5	rs10072514:146728149:C:G	146728149	C	G	0.0218
rs4704867	chr5:156898133:TG	T	shin_1_eicosadienoylglycerophosphocholine_	5	rs4704867:156898133:G:T	156898133	G	T	-0.0146
rs504087	chr5:80392257:TC	T	shin_1_eicosadienoylglycerophosphocholine_	5	rs504087:80392257:T:C	80392257	C	T	-0.0145
rs12210045	chr6:69433777:AG	A	shin_1_eicosadienoylglycerophosphocholine_	6	rs12210045:69433777:G:A	69433777	A	G	-0.0171
rs11974378	chr7:105412200:TC	T	shin_1_eicosadienoylglycerophosphocholine_	7	rs11974378:105412200:T:C	105412200	C	T	0.045
rs156267	chr7:24169398:AG	A	shin_1_eicosadienoylglycerophosphocholine_	7	rs156267:24169398:A:G	24169398	A	G	0.0175
rs7795950	chr7:34161715:AG	A	shin_1_eicosadienoylglycerophosphocholine_	7	rs7795950:34161715:A:G	34161715	A	G	0.0151
rs485868	chr11:128112665:AG	A	shin_1_eicosatrienoylglycerophosphocholine_	11	rs485868:128112665:A:G	128112665	G	A	0.0154
rs968567	chr11:61595564:TC	T	shin_1_eicosatrienoylglycerophosphocholine_	11	rs968567:61595564:C:T	61595564	T	C	0.04
rs10899114	chr11:75470588:AG	A	shin_1_eicosatrienoylglycerophosphocholine_	11	rs10899114:75470588:A:G	75470588	G	A	-0.026
rs7181157	chr15:22918379:CG	C	shin_1_eicosatrienoylglycerophosphocholine_	15	rs7181157:22918379:G:C	22918379	C	G	0.0167
rs3198697	chr16:15129940:TC	T	shin_1_eicosatrienoylglycerophosphocholine_	16	rs3198697	15129940	T	C	0.0193
rs10187244	chr2:98816010:AT	A	shin_1_eicosatrienoylglycerophosphocholine_	2	rs10187244:98816010:T:A	98816010	T	A	0.0184
rs6817243	chr4:120991438:AG	A	shin_1_eicosatrienoylglycerophosphocholine_	4	rs6817243:120991438:G:A	120991438	A	G	0.0164
rs4706888	chr6:82061599:CG	C	shin_1_eicosatrienoylglycerophosphocholine_	6	rs4706888:82061599:C:G	82061599	G	C	-0.0143
rs1328143	chr9:73394720:TC	T	shin_1_eicosatrienoylglycerophosphocholine_	9	rs1328143:73394720:C:T	73394720	T	C	-0.0147
rs10768157	chr11:4682376:AC	A	shin_1_heptadecanoylglycerophosphocholine	11	rs10768157:4682376:A:C	4682376	A	C	0.0163
rs12100883	chr14:76628814:TC	T	shin_1_heptadecanoylglycerophosphocholine	14	rs12100883:76628814:C:T	76628814	T	C	-0.0266
rs8081778	chr17:73312272:TC	T	shin_1_heptadecanoylglycerophosphocholine	17	rs8081778:73312272:T:C	73312272	T	C	0.0259
rs17017356	chr2:79854092:AG	A	shin_1_heptadecanoylglycerophosphocholine	2	rs17017356:79854092:A:G	79854092	G	A	0.0215
rs6002985	chr22:43333427:TC	T	shin_1_heptadecanoylglycerophosphocholine	22	kgp340584	43333427	C	T	0.015
rs7644957	chr3:51244224:AG	A	shin_1_heptadecanoylglycerophosphocholine	3	rs7644957:51244224:A:G	51244224	A	G	-0.0427
rs10019315	chr4:146594062:TC	T	shin_1_heptadecanoylglycerophosphocholine	4	rs10019315:146594062:T:C	146594062	T	C	0.0173
rs6833678	chr4:88307277:TC	T	shin_1_heptadecanoylglycerophosphocholine	4	rs6833678:88307277:C:T	88307277	T	C	-0.018
rs10758233	chr9:33889792:TC	T	shin_1_heptadecanoylglycerophosphocholine	9	rs10758233:33889792:T:C	33889792	C	T	0.0162
rs10824944	chr10:54962624:AC	A	shin_1_linoleoylglycerol__1_monolinolein_	10	kgp1938904	54962624	A	C	-0.0326
rs503905	chr11:111390762:CG	C	shin_1_linoleoylglycerol__1_monolinolein_	11	rs503905:111390762:G:C	111390762	G	C	0.029
rs11825181	chr11:116626258:AG	A	shin_1_linoleoylglycerol__1_monolinolein_	11	rs11825181:116626258:G:A	116626258	A	G	0.0761
rs10501071	chr11:27025520:AG	A	shin_1_linoleoylglycerol__1_monolinolein_	11	rs10501071	27025520	G	A	-0.0359
rs1878264	chr11:83579279:AT	A	shin_1_linoleoylglycerol__1_monolinolein_	11	rs1878264:83579279:T:A	83579279	A	T	0.0298
rs804441	chr12:119957152:TC	T	shin_1_linoleoylglycerol__1_monolinolein_	12	rs804441	119957152	T	C	-0.0327
rs7490538	chr13:23658768:TC	T	shin_1_linoleoylglycerol__1_monolinolein_	13	rs7490538:23658768:T:C	23658768	C	T	0.0447
rs7145482	chr14:29063832:AT	A	shin_1_linoleoylglycerol__1_monolinolein_	14	rs7145482:29063832:A:T	29063832	T	A	-0.031
rs3760629	chr19:45458146:AC	A	shin_1_linoleoylglycerol__1_monolinolein_	19	rs3760629:45458146:A:C	45458146	C	A	0.0271
rs2295069	chr20:18377029:AG	A	shin_1_linoleoylglycerol__1_monolinolein_	20	rs2295069:18377029:A:G	18377029	G	A	0.0444
rs136319	chr22:31169761:TG	T	shin_1_linoleoylglycerol__1_monolinolein_	22	rs136319	31169761	G	T	-0.0289
rs3923330	chr5:53727092:TC	T	shin_1_linoleoylglycerol__1_monolinolein_	5	rs3923330	53727092	T	C	0.0325
rs7804260	chr7:12608263:AG	A	shin_1_linoleoylglycerol__1_monolinolein_	7	rs7804260:12608263:G:A	12608263	A	G	0.0292
rs10237924	chr7:88675915:AG	A	shin_1_linoleoylglycerol__1_monolinolein_	7	rs10237924:88675915:A:G	88675915	G	A	-0.0382
rs4922187	chr8:20261085:AG	A	shin_1_linoleoylglycerol__1_monolinolein_	8	rs4922187:20261085:A:G	20261085	G	A	0.0532
rs11225577	chr11:103037927:CG	C	shin_1_linoleoylglycerophosphocholine	11	rs11225577:103037927:G:C	103037927	C	G	-0.0139
rs174548	chr11:61571348:CG	C	shin_1_linoleoylglycerophosphocholine	11	rs174548:61571348:C:G	61571348	G	C	0.0134
rs1224147	chr13:108956758:TC	T	shin_1_linoleoylglycerophosphocholine	13	rs1224147	108956758	C	T	-0.0107
rs9538404	chr13:59978918:AG	A	shin_1_linoleoylglycerophosphocholine	13	rs9538404	59978918	A	G	-0.0138
rs4789188	chr17:73397871:AC	A	shin_1_linoleoylglycerophosphocholine	17	rs4789188:73397871:A:C	73397871	A	C	0.0134
rs1979024	chr2:80443877:TC	T	shin_1_linoleoylglycerophosphocholine	2	rs1979024	80443877	C	T	-0.017
rs17300762	chr21:47894724:AG	A	shin_1_linoleoylglycerophosphocholine	21	rs17300762:47894724:A:G	47894724	G	A	-0.022
rs247659	chr5:84741107:TC	T	shin_1_linoleoylglycerophosphocholine	5	rs247659	84741107	C	T	0.0113
rs12202351	chr6:114016321:TC	T	shin_1_linoleoylglycerophosphocholine	6	kgp9658881	114016321	C	T	-0.0111
rs2709659	chr6:51152227:TC	T	shin_1_linoleoylglycerophosphocholine	6	rs2709659:51152227:C:T	51152227	T	C	0.011
rs12706518	chr7:123003631:AC	A	shin_1_linoleoylglycerophosphocholine	7	rs12706518:123003631:A:C	123003631	C	A	-0.0109
rs11981474	chr7:39306009:AC	A	shin_1_linoleoylglycerophosphocholine	7	kgp9110716	39306009	C	A	0.0286
rs10509186	chr10:65207018:TC	T	shin_1_linoleoylglycerophosphoethanolamine_	10	rs10509186:65207018:C:T	65207018	C	T	0.015
rs174535	chr11:61551356:TC	T	shin_1_linoleoylglycerophosphoethanolamine_	11	rs174535	61551356	C	T	0.044
rs2199680	chr12:21415496:AT	A	shin_1_linoleoylglycerophosphoethanolamine_	12	rs2199680:21415496:A:T	21415496	T	A	0.0215
rs10777167	chr12:89864432:AT	A	shin_1_linoleoylglycerophosphoethanolamine_	12	rs10777167:89864432:T:A	89864432	T	A	0.0154
rs2070895	chr15:58723939:AG	A	shin_1_linoleoylglycerophosphoethanolamine_	15	rs2070895:58723939:G:A	58723939	A	G	0.0257
rs2828209	chr21:24878381:TC	T	shin_1_linoleoylglycerophosphoethanolamine_	21	rs2828209	24878381	T	C	-0.0361
rs1015004	chr21:27129093:AG	A	shin_1_linoleoylglycerophosphoethanolamine_	21	rs1015004	27129093	A	G	0.0145
rs551488	chr3:182857426:TC	T	shin_1_linoleoylglycerophosphoethanolamine_	3	kgp11549944	182857426	C	T	-0.0157
rs17031728	chr4:155412581:CG	C	shin_1_linoleoylglycerophosphoethanolamine_	4	rs17031728:155412581:C:G	155412581	G	C	0.0172
rs7713867	chr5:51278641:AT	A	shin_1_linoleoylglycerophosphoethanolamine_	5	rs7713867:51278641:T:A	51278641	A	T	-0.0227
rs17087474	chr5:96662585:AG	A	shin_1_linoleoylglycerophosphoethanolamine_	5	kgp10061428	96662585	A	G	0.0147
rs780093	chr2:27742603:TC	T	shin_1_myristoylglycerophosphocholine	2	rs780093:27742603:T:C	27742603	T	C	0.019
rs10175966	chr2:78368924:TC	T	shin_1_myristoylglycerophosphocholine	2	rs10175966:78368924:C:T	78368924	T	C	-0.0157
rs1997852	chr20:47526559:TC	T	shin_1_myristoylglycerophosphocholine	20	rs1997852:47526559:T:C	47526559	T	C	0.0144
rs964184	chr11:116648917:CG	C	shin_1_oleoylglycerol__1_monoolein_	11	rs964184:116648917:G:C	116648917	G	C	0.0443
rs2277370	chr12:54109927:TC	T	shin_1_oleoylglycerol__1_monoolein_	12	rs2277370:54109927:C:T	54109927	T	C	0.0295
rs11627546	chr14:70365924:AC	A	shin_1_oleoylglycerol__1_monoolein_	14	rs11627546:70365924:A:C	70365924	A	C	0.0294
rs917641	chr16:6463663:CG	C	shin_1_oleoylglycerol__1_monoolein_	16	rs917641:6463663:G:C	6463663	C	G	-0.0213
rs7636173	chr3:164456133:TG	T	shin_1_oleoylglycerol__1_monoolein_	3	rs7636173:164456133:T:G	164456133	G	T	-0.0204
rs17071035	chr4:182226799:AG	A	shin_1_oleoylglycerol__1_monoolein_	4	rs17071035:182226799:A:G	182226799	G	A	0.0329
rs182119	chr5:6485363:CG	C	shin_1_oleoylglycerol__1_monoolein_	5	rs182119:6485363:C:G	6485363	G	C	0.0272
rs2073030	chr6:22569634:AT	A	shin_1_oleoylglycerol__1_monoolein_	6	rs2073030:22569634:A:T	22569634	T	A	-0.0287
rs2529488	chr7:111158861:TC	T	shin_1_oleoylglycerol__1_monoolein_	7	rs2529488	111158861	C	T	0.0376
rs11778902	chr8:4993819:TC	T	shin_1_oleoylglycerol__1_monoolein_	8	kgp11945260	4993819	C	T	-0.0216
rs568739	chr11:128060429:TC	T	shin_1_oleoylglycerophosphocholine	11	rs568739:128060429:T:C	128060429	C	T	0.0117
rs12579998	chr12:27861446:AG	A	shin_1_oleoylglycerophosphocholine	12	rs12579998:27861446:A:G	27861446	G	A	0.0149
rs12100883	chr14:76628814:TC	T	shin_1_oleoylglycerophosphocholine	14	rs12100883:76628814:C:T	76628814	T	C	-0.0172
rs1900121	chr14:76629481:TC	T	shin_1_oleoylglycerophosphocholine	14	rs1900121	76629481	T	C	-0.0172
rs16968711	chr15:39593159:AG	A	shin_1_oleoylglycerophosphocholine	15	rs16968711	39593159	G	A	-0.0205
rs9925509	chr16:14044378:AG	A	shin_1_oleoylglycerophosphocholine	16	rs9925509:14044378:A:G	14044378	G	A	0.0252
rs11078257	chr17:14464463:AG	A	shin_1_oleoylglycerophosphocholine	17	rs11078257	14464463	A	G	0.0112
rs16982271	chr20:57338028:CG	C	shin_1_oleoylglycerophosphocholine	20	rs16982271:57338028:C:G	57338028	G	C	-0.0106
rs2839347	chr21:48016948:AG	A	shin_1_oleoylglycerophosphocholine	21	rs2839347:48016948:G:A	48016948	A	G	-0.0214
rs4857659	chr3:176431965:TC	T	shin_1_oleoylglycerophosphocholine	3	rs4857659:176431965:T:C	176431965	T	C	-0.018
rs10019315	chr4:146594062:TC	T	shin_1_oleoylglycerophosphocholine	4	rs10019315:146594062:T:C	146594062	T	C	0.0121
rs969948	chr4:27123087:TC	T	shin_1_oleoylglycerophosphocholine	4	rs969948:27123087:T:C	27123087	C	T	0.0117
rs392907	chr5:112153495:AG	A	shin_1_oleoylglycerophosphocholine	5	kgp516189	112153495	A	G	0.011
rs11957224	chr5:67196923:CG	C	shin_1_oleoylglycerophosphocholine	5	rs11957224:67196923:G:C	67196923	C	G	-0.0141
rs12202351	chr6:114016321:TC	T	shin_1_oleoylglycerophosphocholine	6	kgp9658881	114016321	C	T	-0.0118
rs9489697	chr6:119699524:TC	T	shin_1_oleoylglycerophosphocholine	6	rs9489697:119699524:C:T	119699524	T	C	0.0116
rs6977605	chr7:44685667:AC	A	shin_1_oleoylglycerophosphocholine	7	rs6977605:44685667:A:C	44685667	C	A	0.0242
rs303610	chr9:106051332:AT	A	shin_1_oleoylglycerophosphocholine	9	rs303610:106051332:A:T	106051332	A	T	-0.0117
rs2199680	chr12:21415496:AT	A	shin_1_oleoylglycerophosphoethanolamine	12	rs2199680:21415496:A:T	21415496	T	A	0.0218
rs2070895	chr15:58723939:AG	A	shin_1_oleoylglycerophosphoethanolamine	15	rs2070895:58723939:G:A	58723939	A	G	0.0266
rs7583683	chr2:103113763:AG	A	shin_1_oleoylglycerophosphoethanolamine	2	rs7583683:103113763:A:G	103113763	G	A	-0.021
rs1470121	chr3:142625778:AG	A	shin_1_oleoylglycerophosphoethanolamine	3	rs1470121	142625778	A	G	0.0167
rs981735	chr8:109685636:TC	T	shin_1_oleoylglycerophosphoethanolamine	8	rs981735:109685636:T:C	109685636	C	T	-0.0149
rs461081	chr1:112656765:AT	A	shin_1_palmitoleoylglycerophosphocholine_	1	rs461081:112656765:A:T	112656765	A	T	0.0153
rs1567351	chr11:26636540:AT	A	shin_1_palmitoleoylglycerophosphocholine_	11	rs1567351:26636540:A:T	26636540	T	A	0.0124
rs7301800	chr12:106481036:AG	A	shin_1_palmitoleoylglycerophosphocholine_	12	kgp7819799	106481036	A	G	0.0162
rs16923647	chr12:21451395:TC	T	shin_1_palmitoleoylglycerophosphocholine_	12	rs16923647	21451395	T	C	0.0202
rs2657880	chr12:56863770:CG	C	shin_1_palmitoleoylglycerophosphocholine_	12	rs2657880:56863770:G:C	56863770	C	G	0.021
rs7603154	chr2:106935052:AG	A	shin_1_palmitoleoylglycerophosphocholine_	2	rs7603154:106935052:G:A	106935052	G	A	-0.0134
rs4294947	chr2:238161496:TG	T	shin_1_palmitoleoylglycerophosphocholine_	2	kgp5012165	238161496	T	G	-0.0111
rs11127168	chr2:28774245:AG	A	shin_1_palmitoleoylglycerophosphocholine_	2	rs11127168:28774245:G:A	28774245	A	G	0.0114
rs12634787	chr3:162399269:AG	A	shin_1_palmitoleoylglycerophosphocholine_	3	rs12634787	162399269	A	G	0.0252
rs2874280	chr4:18206447:AG	A	shin_1_palmitoleoylglycerophosphocholine_	4	rs2874280:18206447:G:A	18206447	A	G	0.0151
rs2514717	chr8:119087645:AG	A	shin_1_palmitoleoylglycerophosphocholine_	8	rs2514717:119087645:G:A	119087645	A	G	0.0154
rs596071	chr1:14549132:AG	A	shin_1_palmitoylglycerol__1_monopalmitin_	1	rs596071:14549132:G:A	14549132	G	A	-0.0108
rs3855868	chr10:45610430:AG	A	shin_1_palmitoylglycerol__1_monopalmitin_	10	rs3855868:45610430:G:A	45610430	G	A	-0.0105
rs10897860	chr11:81390848:TC	T	shin_1_palmitoylglycerol__1_monopalmitin_	11	rs10897860:81390848:T:C	81390848	C	T	0.0115
rs11058659	chr12:126940768:TC	T	shin_1_palmitoylglycerol__1_monopalmitin_	12	rs11058659	126940768	T	C	0.0134
rs12830350	chr12:28892378:TG	T	shin_1_palmitoylglycerol__1_monopalmitin_	12	rs12830350:28892378:G:T	28892378	T	G	0.0124
rs9588653	chr13:90223002:AG	A	shin_1_palmitoylglycerol__1_monopalmitin_	13	rs9588653	90223002	A	G	-0.0177
rs4774615	chr15:52533360:AG	A	shin_1_palmitoylglycerol__1_monopalmitin_	15	kgp2472705	52533360	G	A	0.0184
rs1421182	chr18:43068410:CG	C	shin_1_palmitoylglycerol__1_monopalmitin_	18	rs1421182:43068410:G:C	43068410	C	G	0.0114
rs1260326	chr2:27730940:TC	T	shin_1_palmitoylglycerol__1_monopalmitin_	2	rs1260326	27730940	T	C	0.0134
rs4821424	chr22:36001860:AG	A	shin_1_palmitoylglycerol__1_monopalmitin_	22	rs4821424:36001860:G:A	36001860	G	A	0.0125
rs2342060	chr3:169287307:TC	T	shin_1_palmitoylglycerol__1_monopalmitin_	3	rs2342060:169287307:C:T	169287307	T	C	-0.0155
rs2378442	chr3:188445634:AT	A	shin_1_palmitoylglycerol__1_monopalmitin_	3	rs2378442:188445634:T:A	188445634	A	T	0.0127
rs267120	chr3:76775597:TG	T	shin_1_palmitoylglycerol__1_monopalmitin_	3	rs267120:76775597:G:T	76775597	G	T	-0.0117
rs2637600	chr4:130645555:TG	T	shin_1_palmitoylglycerol__1_monopalmitin_	4	kgp5255796	130645555	G	T	-0.0108
rs430508	chr5:73265685:AG	A	shin_1_palmitoylglycerol__1_monopalmitin_	5	rs430508:73265685:A:G	73265685	G	A	0.0122
rs2518171	chr6:101932126:AG	A	shin_1_palmitoylglycerol__1_monopalmitin_	6	rs2518171:101932126:G:A	101932126	A	G	-0.0113
rs779488	chr6:69892724:AG	A	shin_1_palmitoylglycerol__1_monopalmitin_	6	rs779488:69892724:A:T	69892724	T	A	0.0143
rs779488	chr6:69892724:AG	A	shin_1_palmitoylglycerol__1_monopalmitin_	6	rs779488:69892724:A:G	69892724	G	A	0.0143
rs954050	chr7:97880226:TC	T	shin_1_palmitoylglycerol__1_monopalmitin_	7	rs954050	97880226	C	T	-0.0121
rs2584543	chr9:17466395:AG	A	shin_1_palmitoylglycerol__1_monopalmitin_	9	kgp10780814	17466395	A	G	0.0246
rs1029042	chr9:89281009:AG	A	shin_1_palmitoylglycerol__1_monopalmitin_	9	rs1029042:89281009:A:G	89281009	G	A	-0.0112
rs10913710	chr1:179274692:AG	A	shin_1_palmitoylglycerophosphocholine	1	rs10913710:179274692:G:A	179274692	A	G	0.0081
rs7547153	chr1:62130419:AG	A	shin_1_palmitoylglycerophosphocholine	1	rs7547153:62130419:A:G	62130419	G	A	0.0086
rs6698516	chr1:8183615:AG	A	shin_1_palmitoylglycerophosphocholine	1	rs6698516:8183615:A:G	8183615	A	G	0.0073
rs485868	chr11:128112665:AG	A	shin_1_palmitoylglycerophosphocholine	11	rs485868:128112665:A:G	128112665	G	A	0.0081
rs7124459	chr11:42579351:TC	T	shin_1_palmitoylglycerophosphocholine	11	rs7124459:42579351:C:T	42579351	T	C	-0.008
rs1224147	chr13:108956758:TC	T	shin_1_palmitoylglycerophosphocholine	13	rs1224147	108956758	C	T	-0.0076
rs9318232	chr13:74530279:TC	T	shin_1_palmitoylglycerophosphocholine	13	rs9318232	74530279	T	C	-0.0104
rs11654527	chr17:76703516:TG	T	shin_1_palmitoylglycerophosphocholine	17	rs11654527:76703516:G:T	76703516	T	G	0.0081
rs353694	chr19:4243792:AG	A	shin_1_palmitoylglycerophosphocholine	19	rs353694	4243792	A	G	-0.0085
rs1433098	chr19:46068009:TG	T	shin_1_palmitoylglycerophosphocholine	19	rs1433098:46068009:T:G	46068009	G	T	-0.008
rs10497064	chr2:151485720:AG	A	shin_1_palmitoylglycerophosphocholine	2	rs10497064:151485720:A:G	151485720	A	G	-0.0117
rs4459845	chr3:125917628:AC	A	shin_1_palmitoylglycerophosphocholine	3	rs4459845:125917628:A:C	125917628	C	A	-0.0084
rs789233	chr3:128603150:TG	T	shin_1_palmitoylglycerophosphocholine	3	rs789233:128603150:G:T	128603150	T	G	-0.0075
rs9880529	chr3:176409064:TC	T	shin_1_palmitoylglycerophosphocholine	3	rs9880529	176409064	C	T	-0.0117
rs17000261	chr4:76033976:AT	A	shin_1_palmitoylglycerophosphocholine	4	rs17000261:76033976:T:A	76033976	A	T	0.0111
rs10228803	chr7:146639130:TC	T	shin_1_palmitoylglycerophosphocholine	7	rs10228803:146639130:T:C	146639130	C	T	0.0069
rs3735474	chr7:44713264:AG	A	shin_1_palmitoylglycerophosphocholine	7	rs3735474	44713264	G	A	0.0165
rs10953026	chr7:90550191:AG	A	shin_1_palmitoylglycerophosphocholine	7	rs10953026	90550191	G	A	0.008
rs6981553	chr8:31146497:TC	T	shin_1_palmitoylglycerophosphocholine	8	rs6981553:31146497:C:T	31146497	C	T	-0.0073
rs1875897	chr8:4188891:AG	A	shin_1_palmitoylglycerophosphocholine	8	rs1875897	4188891	A	G	0.009
rs10966017	chr9:23681867:AG	A	shin_1_palmitoylglycerophosphocholine	9	kgp3127008	23681867	A	G	-0.0085
rs7067644	chr10:81924245:AG	A	shin_1_palmitoylglycerophosphoethanolamine	10	kgp380342	81924245	A	G	-0.0108
rs571001	chr11:118500173:TC	T	shin_1_palmitoylglycerophosphoethanolamine	11	rs571001:118500173:C:T	118500173	T	C	0.0109
rs570952	chr11:118500193:TC	T	shin_1_palmitoylglycerophosphoethanolamine	11	rs570952:118500193:T:C	118500193	C	T	0.0109
rs179070	chr14:30776800:AG	A	shin_1_palmitoylglycerophosphoethanolamine	14	rs179070:30776800:G:A	30776800	A	G	0.0119
rs2070895	chr15:58723939:AG	A	shin_1_palmitoylglycerophosphoethanolamine	15	rs2070895:58723939:G:A	58723939	A	G	0.0297
rs7206898	chr16:61667649:TC	T	shin_1_palmitoylglycerophosphoethanolamine	16	kgp7550313	61667649	T	C	-0.0105
rs3744656	chr17:9141323:TG	T	shin_1_palmitoylglycerophosphoethanolamine	17	rs3744656	9141323	G	T	-0.0149
rs515626	chr18:39637545:TC	T	shin_1_palmitoylglycerophosphoethanolamine	18	rs515626:39637545:C:T	39637545	T	C	-0.0108
rs647512	chr18:39639476:AG	A	shin_1_palmitoylglycerophosphoethanolamine	18	rs647512:39639476:G:A	39639476	A	G	-0.0108
rs4459648	chr18:65683020:AT	A	shin_1_palmitoylglycerophosphoethanolamine	18	rs4459648:65683020:A:T	65683020	T	A	0.0119
rs1533302	chr2:177626318:AG	A	shin_1_palmitoylglycerophosphoethanolamine	2	rs1533302:177626318:A:G	177626318	A	G	-0.014
rs12623701	chr2:179042387:AG	A	shin_1_palmitoylglycerophosphoethanolamine	2	rs12623701:179042387:G:A	179042387	A	G	-0.0105
rs7572198	chr2:51685773:AC	A	shin_1_palmitoylglycerophosphoethanolamine	2	rs7572198:51685773:C:A	51685773	A	C	0.0217
rs4687841	chr3:118953569:AG	A	shin_1_palmitoylglycerophosphoethanolamine	3	rs4687841	118953569	G	A	-0.0122
rs2278476	chr3:149260786:TC	T	shin_1_palmitoylglycerophosphoethanolamine	3	rs2278476	149260786	C	T	-0.0119
rs9854668	chr3:153336522:AC	A	shin_1_palmitoylglycerophosphoethanolamine	3	rs9854668:153336522:A:C	153336522	C	A	-0.0125
rs6799366	chr3:3670883:TC	T	shin_1_palmitoylglycerophosphoethanolamine	3	rs6799366:3670883:C:T	3670883	T	C	0.0123
rs7649348	chr3:49772375:AG	A	shin_1_palmitoylglycerophosphoethanolamine	3	kgp5359167	49772375	G	A	-0.0111
rs7440746	chr4:31558538:AG	A	shin_1_palmitoylglycerophosphoethanolamine	4	kgp1750535	31558538	G	A	-0.0113
rs2161134	chr5:172346588:AG	A	shin_1_palmitoylglycerophosphoethanolamine	5	rs2161134	172346588	G	A	-0.0117
rs184943	chr5:50913447:AT	A	shin_1_palmitoylglycerophosphoethanolamine	5	rs184943:50913447:A:T	50913447	T	A	0.0119
rs6897246	chr5:68349917:AG	A	shin_1_palmitoylglycerophosphoethanolamine	5	rs6897246	68349917	A	G	0.0118
rs2606621	chr6:122492060:AG	A	shin_1_palmitoylglycerophosphoethanolamine	6	rs2606621:122492060:G:A	122492060	A	G	-0.013
rs1213368	chr6:78178130:AG	A	shin_1_palmitoylglycerophosphoethanolamine	6	rs1213368:78178130:A:G	78178130	G	A	-0.0117
rs4440649	chr8:51379977:TC	T	shin_1_palmitoylglycerophosphoethanolamine	8	rs4440649:51379977:C:T	51379977	C	T	-0.0181
rs366620	chr10:30898870:TC	T	shin_1_palmitoylglycerophosphoinositol_	10	rs366620	30898870	C	T	-0.0227
rs10892294	chr11:118667357:CG	C	shin_1_palmitoylglycerophosphoinositol_	11	rs10892294:118667357:G:C	118667357	C	G	-0.0176
rs12418927	chr11:4676415:AG	A	shin_1_palmitoylglycerophosphoinositol_	11	rs12418927:4676415:G:A	4676415	A	G	-0.0184
rs2583463	chr11:59794052:TC	T	shin_1_palmitoylglycerophosphoinositol_	11	rs2583463:59794052:C:T	59794052	T	C	-0.0244
rs4584653	chr12:82468012:AG	A	shin_1_palmitoylglycerophosphoinositol_	12	rs4584653:82468012:A:G	82468012	G	A	0.018
rs2013182	chr17:56637770:AG	A	shin_1_palmitoylglycerophosphoinositol_	17	rs2013182:56637770:G:A	56637770	G	A	0.0145
rs8083552	chr18:71353977:AG	A	shin_1_palmitoylglycerophosphoinositol_	18	rs8083552	71353977	A	G	-0.0161
rs10415849	chr19:19505087:TC	T	shin_1_palmitoylglycerophosphoinositol_	19	rs10415849:19505087:C:T	19505087	T	C	-0.024
rs1386540	chr2:187960996:TC	T	shin_1_palmitoylglycerophosphoinositol_	2	kgp7624272	187960996	T	C	-0.0361
rs2702042	chr2:24546542:TC	T	shin_1_palmitoylglycerophosphoinositol_	2	rs2702042:24546542:C:T	24546542	T	C	-0.0157
rs987457	chr20:19377069:TG	T	shin_1_palmitoylglycerophosphoinositol_	20	kgp12168717	19377069	T	G	-0.0321
rs1507362	chr4:134590080:TC	T	shin_1_palmitoylglycerophosphoinositol_	4	rs1507362:134590080:C:T	134590080	T	C	0.0333
rs12210574	chr6:103216831:TC	T	shin_1_palmitoylglycerophosphoinositol_	6	rs12210574:103216831:C:T	103216831	T	C	-0.0167
rs10107684	chr8:63015463:TC	T	shin_1_palmitoylglycerophosphoinositol_	8	rs10107684:63015463:C:T	63015463	T	C	-0.0222
rs6471996	chr8:63023132:AC	A	shin_1_palmitoylglycerophosphoinositol_	8	rs6471996	63023132	A	C	-0.0222
rs7821951	chr8:63023681:TC	T	shin_1_palmitoylglycerophosphoinositol_	8	rs7821951	63023681	C	T	-0.0222
rs7838227	chr8:63023726:TC	T	shin_1_palmitoylglycerophosphoinositol_	8	rs7838227:63023726:C:T	63023726	T	C	-0.0222
rs7832523	chr8:63028219:AG	A	shin_1_palmitoylglycerophosphoinositol_	8	rs7832523:63028219:A:G	63028219	G	A	-0.0222
rs6662425	chr1:4688033:CG	C	shin_1_stearoylglycerol__1_monostearin_	1	rs6662425:4688033:C:G	4688033	G	C	-0.0148
rs902073	chr10:16523375:AG	A	shin_1_stearoylglycerol__1_monostearin_	10	rs902073	16523375	G	A	0.0154
rs7087667	chr10:17416340:AG	A	shin_1_stearoylglycerol__1_monostearin_	10	rs7087667:17416340:G:A	17416340	A	G	-0.0148
rs3748295	chr12:15090592:AG	A	shin_1_stearoylglycerol__1_monostearin_	12	rs3748295:15090592:A:G	15090592	G	A	-0.0107
rs10783765	chr12:56039025:TG	T	shin_1_stearoylglycerol__1_monostearin_	12	rs10783765:56039025:G:T	56039025	G	T	-0.0135
rs7152341	chr14:39884605:AG	A	shin_1_stearoylglycerol__1_monostearin_	14	rs7152341:39884605:G:A	39884605	A	G	0.0124
rs9934272	chr16:81253745:CG	C	shin_1_stearoylglycerol__1_monostearin_	16	rs9934272:81253745:C:G	81253745	G	C	-0.0112
rs2014576	chr19:46269076:AG	A	shin_1_stearoylglycerol__1_monostearin_	19	rs2014576:46269076:G:A	46269076	A	G	-0.0142
rs12711674	chr2:124953763:AC	A	shin_1_stearoylglycerol__1_monostearin_	2	rs12711674:124953763:A:C	124953763	C	A	-0.0111
rs507899	chr2:12790014:CG	C	shin_1_stearoylglycerol__1_monostearin_	2	rs507899:12790014:C:G	12790014	G	C	-0.0153
rs7664389	chr4:10712505:CG	C	shin_1_stearoylglycerol__1_monostearin_	4	rs7664389:10712505:G:C	10712505	G	C	-0.0154
rs17595468	chr4:120236245:AG	A	shin_1_stearoylglycerol__1_monostearin_	4	kgp4377843	120236245	G	A	-0.0163
rs12641040	chr4:5532985:AG	A	shin_1_stearoylglycerol__1_monostearin_	4	rs12641040:5532985:A:G	5532985	G	A	0.0165
rs2865986	chr4:99067907:AG	A	shin_1_stearoylglycerol__1_monostearin_	4	rs2865986:99067907:A:G	99067907	G	A	0.0129
rs4711151	chr6:27380101:AG	A	shin_1_stearoylglycerol__1_monostearin_	6	rs4711151:27380101:A:G	27380101	A	G	-0.0124
rs41799	chr7:106230445:TG	T	shin_1_stearoylglycerol__1_monostearin_	7	kgp7062092	106230445	T	G	-0.0116
rs12670164	chr7:44700878:AG	A	shin_1_stearoylglycerol__1_monostearin_	7	rs12670164:44700878:A:G	44700878	G	A	0.0215
rs17260153	chr7:87981432:TC	T	shin_1_stearoylglycerol__1_monostearin_	7	rs17260153:87981432:T:C	87981432	C	T	0.0133
rs17436977	chr7:97883459:TC	T	shin_1_stearoylglycerol__1_monostearin_	7	rs17436977:97883459:T:C	97883459	T	C	-0.0119
rs16929920	chr8:63862040:TG	T	shin_1_stearoylglycerol__1_monostearin_	8	rs16929920:63862040:G:T	63862040	T	G	0.0114
rs10739647	chr9:127067363:AG	A	shin_1_stearoylglycerol__1_monostearin_	9	rs10739647:127067363:A:G	127067363	A	G	-0.0135
rs1456959	chr9:20196466:TC	T	shin_1_stearoylglycerol__1_monostearin_	9	rs1456959:20196466:C:T	20196466	T	C	0.013
rs3844028	chr1:101111615:AC	A	shin_1_stearoylglycerophosphocholine	1	rs3844028	101111615	A	C	0.0182
rs12046015	chr1:16241822:AG	A	shin_1_stearoylglycerophosphocholine	1	rs12046015:16241822:G:A	16241822	A	G	0.0299
rs12412179	chr10:59315192:TG	T	shin_1_stearoylglycerophosphocholine	10	rs12412179:59315192:G:T	59315192	T	G	-0.025
rs485868	chr11:128112665:AG	A	shin_1_stearoylglycerophosphocholine	11	rs485868:128112665:A:G	128112665	G	A	0.0174
rs4767983	chr12:40914986:AG	A	shin_1_stearoylglycerophosphocholine	12	rs4767983:40914986:A:G	40914986	G	A	0.0178
rs6562243	chr13:62696546:AG	A	shin_1_stearoylglycerophosphocholine	13	rs6562243:62696546:G:A	62696546	A	G	0.0194
rs7326801	chr13:62696657:TC	T	shin_1_stearoylglycerophosphocholine	13	rs7326801:62696657:T:C	62696657	C	T	0.0194
rs1397264	chr15:36322315:TC	T	shin_1_stearoylglycerophosphocholine	15	kgp6851986	36322315	C	T	0.023
rs1397262	chr15:36322534:TC	T	shin_1_stearoylglycerophosphocholine	15	rs1397262:36322534:C:T	36322534	T	C	0.023
rs748196	chr17:17422768:TG	T	shin_1_stearoylglycerophosphocholine	17	kgp12305335	17422768	T	G	0.0152
rs2267922	chr19:18278766:CG	C	shin_1_stearoylglycerophosphocholine	19	rs2267922:18278766:C:G	18278766	G	C	-0.0171
rs8101539	chr19:33664640:TC	T	shin_1_stearoylglycerophosphocholine	19	rs8101539	33664640	C	T	0.0236
rs11671900	chr19:4246693:AC	A	shin_1_stearoylglycerophosphocholine	19	rs11671900	4246693	C	A	-0.0184
rs3826861	chr19:46056620:TC	T	shin_1_stearoylglycerophosphocholine	19	rs3826861	46056620	C	T	-0.0152
rs11100892	chr4:146593011:AG	A	shin_1_stearoylglycerophosphocholine	4	rs11100892:146593011:A:G	146593011	A	G	0.0161
rs1156790	chr4:76156737:AG	A	shin_1_stearoylglycerophosphocholine	4	rs1156790:76156737:G:A	76156737	G	A	0.0193
rs1405992	chr7:39139384:AC	A	shin_1_stearoylglycerophosphocholine	7	kgp9245471	39139384	A	C	0.0338
rs10098740	chr8:122254314:AG	A	shin_1_stearoylglycerophosphocholine	8	rs10098740:122254314:A:G	122254314	G	A	-0.0147
rs6983300	chr8:8498510:AG	A	shin_1_stearoylglycerophosphocholine	8	rs6983300:8498510:A:G	8498510	G	A	0.0165
rs12344559	chr9:10627683:AG	A	shin_1_stearoylglycerophosphocholine	9	kgp6327993	10627683	A	G	0.0147
rs7072359	chr10:127565277:TC	T	shin_1_stearoylglycerophosphoethanolamine	10	rs7072359:127565277:T:C	127565277	C	T	-0.0151
rs588136	chr15:58730498:TC	T	shin_1_stearoylglycerophosphoethanolamine	15	rs588136	58730498	C	T	0.0293
rs919998	chr15:65713539:CG	C	shin_1_stearoylglycerophosphoethanolamine	15	rs919998:65713539:G:C	65713539	C	G	0.0193
rs1260326	chr2:27730940:TC	T	shin_1_stearoylglycerophosphoethanolamine	2	rs1260326	27730940	T	C	0.0167
rs4487300	chr4:30908002:TC	T	shin_1_stearoylglycerophosphoethanolamine	4	rs4487300:30908002:C:T	30908002	C	T	0.0145
rs17067439	chr5:166125307:CG	C	shin_1_stearoylglycerophosphoethanolamine	5	rs17067439:166125307:G:C	166125307	C	G	0.0194
rs2161134	chr5:172346588:AG	A	shin_1_stearoylglycerophosphoethanolamine	5	rs2161134	172346588	G	A	-0.0149
rs17506620	chr6:90512684:AG	A	shin_1_stearoylglycerophosphoethanolamine	6	rs17506620:90512684:A:G	90512684	G	A	0.0191
rs6466344	chr7:110204704:CG	C	shin_1_stearoylglycerophosphoethanolamine	7	rs6466344:110204704:C:G	110204704	C	G	-0.0173
rs11250064	chr8:10581882:AC	A	shin_1_stearoylglycerophosphoethanolamine	8	rs11250064:10581882:A:C	10581882	A	C	-0.0168
rs2043422	chr8:142236337:AG	A	shin_1_stearoylglycerophosphoethanolamine	8	rs2043422:142236337:G:A	142236337	A	G	0.0165
rs6990912	chr8:9200472:AC	A	shin_1_stearoylglycerophosphoethanolamine	8	rs6990912	9200472	A	C	-0.016
rs1925409	chr1:67365089:TC	T	shin_1_stearoylglycerophosphoinositol	1	rs1925409:67365089:T:C	67365089	T	C	0.0294
rs10502456	chr18:22269519:AG	A	shin_1_stearoylglycerophosphoinositol	18	rs10502456:22269519:A:G	22269519	G	A	0.0162
rs2303291	chr2:24431184:TC	T	shin_1_stearoylglycerophosphoinositol	2	rs2303291	24431184	T	C	-0.0155
rs10079396	chr5:58616085:AG	A	shin_1_stearoylglycerophosphoinositol	5	rs10079396:58616085:A:G	58616085	G	A	-0.0235
rs2323542	chr6:82923222:TC	T	shin_1_stearoylglycerophosphoinositol	6	rs2323542:82923222:T:C	82923222	T	C	-0.0145
rs17151557	chr7:7559541:AC	A	shin_1_stearoylglycerophosphoinositol	7	rs17151557	7559541	C	A	0.0152
rs16927069	chr8:62149409:CG	C	shin_1_stearoylglycerophosphoinositol	8	rs16927069:62149409:C:G	62149409	G	C	-0.0273
rs11004050	chr10:55843228:AG	A	shin_2_aminobutyrate	10	rs11004050:55843228:A:G	55843228	G	A	0.0077
rs2018507	chr10:88163251:AG	A	shin_2_aminobutyrate	10	rs2018507:88163251:G:A	88163251	A	G	-0.0088
rs10790077	chr11:115341893:TC	T	shin_2_aminobutyrate	11	rs10790077	115341893	C	T	0.009
rs1791944	chr11:121855647:TC	T	shin_2_aminobutyrate	11	kgp3782254	121855647	C	T	-0.0074
rs10898007	chr11:82328339:TC	T	shin_2_aminobutyrate	11	rs10898007	82328339	C	T	-0.0083
rs1864774	chr11:83199276:TC	T	shin_2_aminobutyrate	11	rs1864774:83199276:C:T	83199276	C	T	-0.0093
rs7310323	chr12:60492534:AC	A	shin_2_aminobutyrate	12	rs7310323:60492534:A:C	60492534	C	A	-0.0088
rs4900883	chr14:49631880:CG	C	shin_2_aminobutyrate	14	rs4900883:49631880:G:C	49631880	C	G	-0.0081
rs1152592	chr14:64676098:AG	A	shin_2_aminobutyrate	14	rs1152592	64676098	G	A	0.0092
rs12434551	chr14:69253364:AT	A	shin_2_aminobutyrate	14	rs12434551:69253364:A:T	69253364	T	A	0.0077
rs1425270	chr15:62237710:TC	T	shin_2_aminobutyrate	15	rs1425270:62237710:C:T	62237710	C	T	0.0073
rs4315324	chr16:48665975:AG	A	shin_2_aminobutyrate	16	rs4315324	48665975	G	A	-0.0092
rs1583108	chr2:105578331:AG	A	shin_2_aminobutyrate	2	rs1583108	105578331	A	G	0.0076
rs2043233	chr2:134314378:AG	A	shin_2_aminobutyrate	2	rs2043233	134314378	A	G	0.0163
rs11885653	chr2:34200798:TC	T	shin_2_aminobutyrate	2	rs11885653:34200798:C:T	34200798	T	C	-0.0084
rs10211524	chr2:65208074:AG	A	shin_2_aminobutyrate	2	kgp3714493	65208074	A	G	0.0189
rs6107439	chr20:4258586:TC	T	shin_2_aminobutyrate	20	rs6107439	4258586	C	T	-0.0107
rs7286668	chr22:35442750:AC	A	shin_2_aminobutyrate	22	rs7286668	35442750	C	A	0.0113
rs192812	chr3:161491831:TC	T	shin_2_aminobutyrate	3	rs192812:161491831:C:T	161491831	T	C	0.0083
rs9821422	chr3:88419120:TG	T	shin_2_aminobutyrate	3	rs9821422:88419120:G:T	88419120	G	T	0.0085
rs2635351	chr4:118481405:AC	A	shin_2_aminobutyrate	4	rs2635351:118481405:C:A	118481405	C	A	0.0088
rs10520378	chr4:178312418:TC	T	shin_2_aminobutyrate	4	kgp9104571	178312418	T	C	-0.0113
rs10022462	chr4:89243818:TC	T	shin_2_aminobutyrate	4	rs10022462	89243818	T	C	-0.0117
rs11954900	chr5:133333988:TC	T	shin_2_aminobutyrate	5	rs11954900:133333988:T:C	133333988	C	T	-0.012
rs37379	chr5:35045826:AG	A	shin_2_aminobutyrate	5	rs37379:35045826:A:G	35045826	A	G	0.0168
rs4604150	chr5:59542924:TC	T	shin_2_aminobutyrate	5	kgp3803381	59542924	C	T	-0.0075
rs17668963	chr6:84811129:AC	A	shin_2_aminobutyrate	6	rs17668963:84811129:C:A	84811129	A	C	0.0326
rs405945	chr7:107841732:TC	T	shin_2_aminobutyrate	7	kgp9134285	107841732	T	C	-0.0082
rs10270284	chr7:114890486:CG	C	shin_2_aminobutyrate	7	rs10270284:114890486:C:G	114890486	G	C	-0.0076
rs2109968	chr7:122300058:AT	A	shin_2_aminobutyrate	7	rs2109968:122300058:A:T	122300058	A	T	-0.0077
rs6972344	chr7:135822715:TC	T	shin_2_aminobutyrate	7	rs6972344:135822715:C:T	135822715	T	C	0.0094
rs7776710	chr7:138740772:TC	T	shin_2_aminobutyrate	7	rs7776710:138740772:C:T	138740772	C	T	-0.0076
rs4722590	chr7:26354882:AC	A	shin_2_aminobutyrate	7	rs4722590:26354882:C:A	26354882	A	C	0.008
rs10464319	chr7:26356442:TC	T	shin_2_aminobutyrate	7	rs10464319:26356442:C:T	26356442	T	C	0.008
rs12701922	chr7:41624546:TC	T	shin_2_aminobutyrate	7	rs12701922:41624546:C:T	41624546	C	T	0.0073
rs597467	chr7:51951935:TC	T	shin_2_aminobutyrate	7	rs597467	51951935	T	C	0.0087
rs1229534	chr7:97464975:TG	T	shin_2_aminobutyrate	7	rs1229534:97464975:T:G	97464975	G	T	-0.0177
rs2853187	chr8:118400692:AT	A	shin_2_aminobutyrate	8	rs2853187:118400692:T:A	118400692	T	A	0.0078
rs13288466	chr9:18326806:TC	T	shin_2_aminobutyrate	9	rs13288466:18326806:T:C	18326806	C	T	0.0157
rs855545	chr9:33646121:TC	T	shin_2_aminobutyrate	9	rs855545:33646121:T:C	33646121	T	C	0.0072
rs2576569	chr1:118162227:AG	A	shin_2_hydroxybutyrate__AHB_	1	rs2576569:118162227:A:G	118162227	G	A	-0.0243
rs1338918	chr1:238253561:TC	T	shin_2_hydroxybutyrate__AHB_	1	rs1338918:238253561:C:T	238253561	C	T	0.1071
rs1509960	chr10:64620689:AC	A	shin_2_hydroxybutyrate__AHB_	10	rs1509960:64620689:C:A	64620689	A	C	0.0259
rs1832826	chr10:92122362:TC	T	shin_2_hydroxybutyrate__AHB_	10	rs1832826:92122362:T:C	92122362	C	T	0.0215
rs10861712	chr12:107556545:AC	A	shin_2_hydroxybutyrate__AHB_	12	rs10861712:107556545:C:A	107556545	A	C	-0.0197
rs17101344	chr14:33970832:AG	A	shin_2_hydroxybutyrate__AHB_	14	rs17101344:33970832:A:G	33970832	G	A	0.0189
rs872745	chr16:82578355:AC	A	shin_2_hydroxybutyrate__AHB_	16	kgp4591993	82578355	A	C	-0.0135
rs8085727	chr18:72768073:TC	T	shin_2_hydroxybutyrate__AHB_	18	rs8085727:72768073:T:C	72768073	C	T	0.0154
rs304729	chr19:44084403:AG	A	shin_2_hydroxybutyrate__AHB_	19	rs304729:44084403:G:A	44084403	A	G	0.0155
rs13430006	chr2:219113089:TG	T	shin_2_hydroxybutyrate__AHB_	2	rs13430006:219113089:G:T	219113089	T	G	-0.0116
rs1260326	chr2:27730940:TC	T	shin_2_hydroxybutyrate__AHB_	2	rs1260326	27730940	T	C	0.0143
rs4670465	chr2:35621644:TG	T	shin_2_hydroxybutyrate__AHB_	2	rs4670465:35621644:G:T	35621644	G	T	0.0144
rs864969	chr5:56364907:AG	A	shin_2_hydroxybutyrate__AHB_	5	rs864969:56364907:G:A	56364907	G	A	-0.0152
rs2067997	chr6:35471246:TC	T	shin_2_hydroxybutyrate__AHB_	6	rs2067997:35471246:T:C	35471246	C	T	0.0213
rs2719320	chr8:34187152:AG	A	shin_2_hydroxybutyrate__AHB_	8	rs2719320:34187152:A:G	34187152	G	A	0.015
rs4376550	chr9:109178658:TG	T	shin_2_hydroxybutyrate__AHB_	9	kgp3570225	109178658	T	G	-0.0139
rs7867311	chr9:11790536:AC	A	shin_2_hydroxybutyrate__AHB_	9	rs7867311:11790536:A:C	11790536	C	A	-0.0141
rs952045	chr9:73161881:TC	T	shin_2_hydroxybutyrate__AHB_	9	kgp4130882	73161881	C	T	0.0289
rs2224580	chr9:8142291:AC	A	shin_2_hydroxybutyrate__AHB_	9	rs2224580:8142291:C:A	8142291	A	C	0.0158
rs11788042	chr9:81650381:AG	A	shin_2_hydroxybutyrate__AHB_	9	rs11788042:81650381:A:G	81650381	A	G	0.0163
rs7320880	chr13:24350292:AG	A	shin_2_hydroxyglutarate	13	rs7320880:24350292:A:G	24350292	A	G	0.0177
rs2401977	chr14:91591916:AG	A	shin_2_hydroxyglutarate	14	rs2401977:91591916:A:G	91591916	A	G	0.0144
rs7566430	chr2:103371083:AG	A	shin_2_hydroxyglutarate	2	rs7566430:103371083:G:A	103371083	A	G	-0.0168
rs6727697	chr2:139661615:AG	A	shin_2_hydroxyglutarate	2	rs6727697:139661615:G:A	139661615	A	G	-0.0271
rs6064820	chr20:58206004:TC	T	shin_2_hydroxyglutarate	20	rs6064820	58206004	C	T	-0.0155
rs670752	chr3:107312980:AG	A	shin_2_hydroxyglutarate	3	rs670752:107312980:G:A	107312980	A	G	0.0146
rs6876258	chr5:151191673:AC	A	shin_2_hydroxyglutarate	5	rs6876258:151191673:C:A	151191673	A	C	0.0168
rs11964335	chr6:149658101:AT	A	shin_2_hydroxyglutarate	6	rs11964335:149658101:A:T	149658101	A	T	-0.0144
rs933341	chr7:83743619:AG	A	shin_2_hydroxyglutarate	7	rs933341:83743619:A:G	83743619	A	G	0.0166
rs929334	chr7:83744373:TC	T	shin_2_hydroxyglutarate	7	rs929334:83744373:T:C	83744373	T	C	0.0166
rs12707617	chr7:83745474:AG	A	shin_2_hydroxyglutarate	7	rs12707617	83745474	G	A	0.0166
rs4732543	chr7:83745910:AG	A	shin_2_hydroxyglutarate	7	rs4732543:83745910:A:G	83745910	A	G	0.0166
rs4732545	chr7:83745971:TC	T	shin_2_hydroxyglutarate	7	rs4732545:83745971:C:T	83745971	C	T	0.0166
rs2372033	chr7:83746313:TC	T	shin_2_hydroxyglutarate	7	rs2372033:83746313:C:T	83746313	C	T	0.0166
rs4837718	chr9:122918241:AG	A	shin_2_hydroxyglutarate	9	rs4837718:122918241:A:G	122918241	G	A	0.0139
rs10966201	chr9:24079188:TC	T	shin_2_hydroxyglutarate	9	rs10966201:24079188:T:C	24079188	C	T	-0.0151
rs12268297	chr10:125104534:TC	T	shin_2_hydroxyisobutyrate	10	rs12268297:125104534:C:T	125104534	T	C	-0.0139
rs7107238	chr11:23460491:AG	A	shin_2_hydroxyisobutyrate	11	rs7107238	23460491	G	A	0.0142
rs7934036	chr11:65451020:TG	T	shin_2_hydroxyisobutyrate	11	kgp10671711	65451020	T	G	0.0125
rs1277442	chr12:118605571:AC	A	shin_2_hydroxyisobutyrate	12	kgp11708651	118605571	A	C	0.0119
rs493519	chr12:122397476:TC	T	shin_2_hydroxyisobutyrate	12	rs493519:122397476:T:C	122397476	T	C	-0.0358
rs1457613	chr12:13641635:AC	A	shin_2_hydroxyisobutyrate	12	rs1457613:13641635:C:A	13641635	C	A	-0.0167
rs11160864	chr14:28688868:CG	C	shin_2_hydroxyisobutyrate	14	rs11160864:28688868:C:G	28688868	G	C	0.0113
rs11160112	chr14:93775073:TC	T	shin_2_hydroxyisobutyrate	14	rs11160112	93775073	C	T	0.0146
rs10221174	chr16:80924740:TC	T	shin_2_hydroxyisobutyrate	16	rs10221174:80924740:C:T	80924740	T	C	0.0163
rs2054299	chr18:65475074:AG	A	shin_2_hydroxyisobutyrate	18	rs2054299:65475074:A:G	65475074	A	G	-0.0114
rs2278441	chr19:29585250:TG	T	shin_2_hydroxyisobutyrate	19	rs2278441	29585250	T	G	0.0115
rs220213	chr21:43440228:TC	T	shin_2_hydroxyisobutyrate	21	rs220213:43440228:C:T	43440228	T	C	0.0112
rs3205525	chr3:197495334:AG	A	shin_2_hydroxyisobutyrate	3	rs3205525	197495334	G	A	-0.015
rs6860069	chr5:176755841:TC	T	shin_2_hydroxyisobutyrate	5	rs6860069:176755841:C:T	176755841	T	C	0.0115
rs10072181	chr5:39993296:AG	A	shin_2_hydroxyisobutyrate	5	rs10072181:39993296:G:A	39993296	A	G	0.0202
rs9445303	chr6:95202718:AC	A	shin_2_hydroxyisobutyrate	6	rs9445303:95202718:A:C	95202718	C	A	-0.0199
rs6470588	chr8:128889371:AC	A	shin_2_hydroxyisobutyrate	8	rs6470588:128889371:A:C	128889371	C	A	0.0125
rs7839023	chr8:50293544:AG	A	shin_2_hydroxyisobutyrate	8	rs7839023:50293544:G:A	50293544	G	A	0.0143
rs2976209	chr8:52619866:AC	A	shin_2_hydroxyisobutyrate	8	rs2976209	52619866	A	C	-0.0109
rs1479096	chr8:85372703:AG	A	shin_2_hydroxyisobutyrate	8	rs1479096:85372703:G:A	85372703	A	G	-0.0103
rs10810032	chr9:13780269:AG	A	shin_2_hydroxyisobutyrate	9	rs10810032:13780269:A:G	13780269	G	A	0.0141
rs11239103	chr10:45009772:TC	T	shin_2_hydroxypalmitate	10	rs11239103:45009772:T:C	45009772	C	T	0.0079
rs4935623	chr10:52098379:AG	A	shin_2_hydroxypalmitate	10	rs4935623:52098379:A:G	52098379	A	G	-0.0086
rs8181450	chr10:69850466:TC	T	shin_2_hydroxypalmitate	10	rs8181450	69850466	T	C	0.0154
rs7930371	chr11:103623055:TC	T	shin_2_hydroxypalmitate	11	rs7930371:103623055:T:C	103623055	T	C	-0.0096
rs12808000	chr11:122886758:AG	A	shin_2_hydroxypalmitate	11	rs12808000:122886758:G:A	122886758	A	G	-0.0076
rs208100	chr11:31171084:TC	T	shin_2_hydroxypalmitate	11	rs208100:31171084:T:C	31171084	T	C	-0.0075
rs10841406	chr12:20073094:AG	A	shin_2_hydroxypalmitate	12	rs10841406	20073094	A	G	-0.0092
rs9541642	chr13:69524989:AG	A	shin_2_hydroxypalmitate	13	rs9541642:69524989:A:G	69524989	G	A	0.0082
rs9543004	chr13:73136378:TC	T	shin_2_hydroxypalmitate	13	rs9543004	73136378	C	T	0.0095
rs9602121	chr13:83758824:TC	T	shin_2_hydroxypalmitate	13	rs9602121	83758824	C	T	0.0088
rs7152842	chr14:71849740:AG	A	shin_2_hydroxypalmitate	14	rs7152842:71849740:A:G	71849740	G	A	-0.0092
rs3814835	chr14:92414380:TC	T	shin_2_hydroxypalmitate	14	rs3814835:92414380:T:C	92414380	C	T	0.0149
rs6564157	chr16:74710254:TC	T	shin_2_hydroxypalmitate	16	rs6564157	74710254	T	C	-0.0087
rs7223436	chr17:25545321:AG	A	shin_2_hydroxypalmitate	17	rs7223436	25545321	A	G	-0.0087
rs2543541	chr17:7634859:AT	A	shin_2_hydroxypalmitate	17	rs2543541:7634859:T:A	7634859	T	A	-0.0085
rs9789280	chr19:11712508:AC	A	shin_2_hydroxypalmitate	19	rs9789280:11712508:A:C	11712508	C	A	0.0124
rs156639	chr19:48631837:AG	A	shin_2_hydroxypalmitate	19	kgp8659548	48631837	G	A	0.0074
rs4670599	chr2:36963955:AG	A	shin_2_hydroxypalmitate	2	rs4670599	36963955	G	A	0.0088
rs6134882	chr20:13468797:TC	T	shin_2_hydroxypalmitate	20	rs6134882:13468797:C:T	13468797	T	C	0.0081
rs133778	chr22:44844795:TC	T	shin_2_hydroxypalmitate	22	rs133778:44844795:C:T	44844795	T	C	-0.0076
rs4132537	chr3:100220307:AG	A	shin_2_hydroxypalmitate	3	rs4132537:100220307:A:G	100220307	G	A	0.0098
rs12637512	chr3:111028725:TC	T	shin_2_hydroxypalmitate	3	rs12637512	111028725	C	T	0.0078
rs1918964	chr3:169211767:AG	A	shin_2_hydroxypalmitate	3	rs1918964	169211767	G	A	-0.0073
rs13059174	chr3:26966448:TC	T	shin_2_hydroxypalmitate	3	rs13059174:26966448:T:C	26966448	T	C	0.0085
rs13073301	chr3:8384412:AG	A	shin_2_hydroxypalmitate	3	rs13073301:8384412:A:G	8384412	G	A	-0.0086
rs11731427	chr4:170991011:CG	C	shin_2_hydroxypalmitate	4	rs11731427:170991011:C:G	170991011	G	C	-0.0169
rs6571083	chr6:103586016:AG	A	shin_2_hydroxypalmitate	6	rs6571083:103586016:A:G	103586016	G	A	-0.0072
rs9404466	chr6:104203485:TC	T	shin_2_hydroxypalmitate	6	rs9404466:104203485:C:T	104203485	T	C	0.0105
rs1651110	chr6:39218008:AT	A	shin_2_hydroxypalmitate	6	rs1651110:39218008:T:A	39218008	A	T	0.0074
rs4245562	chr7:54403985:TC	T	shin_2_hydroxypalmitate	7	rs4245562:54403985:T:C	54403985	C	T	-0.0073
rs2167730	chr8:78103417:TC	T	shin_2_hydroxypalmitate	8	rs2167730	78103417	C	T	0.0087
rs4741020	chr9:10247217:TC	T	shin_2_hydroxypalmitate	9	rs4741020:10247217:T:C	10247217	T	C	0.0077
rs7848087	chr9:24866681:CG	C	shin_2_hydroxypalmitate	9	rs7848087:24866681:G:C	24866681	C	G	0.0109
rs7082941	chr10:52097211:AG	A	shin_2_hydroxystearate	10	rs7082941:52097211:A:G	52097211	A	G	-0.0076
rs10443953	chr10:57431680:AG	A	shin_2_hydroxystearate	10	kgp6472921	57431680	A	G	0.0086
rs7117587	chr11:10819864:CG	C	shin_2_hydroxystearate	11	rs7117587:10819864:G:C	10819864	C	G	-0.0076
rs10892951	chr11:122893334:AG	A	shin_2_hydroxystearate	11	rs10892951:122893334:G:A	122893334	A	G	-0.0088
rs10841406	chr12:20073094:AG	A	shin_2_hydroxystearate	12	rs10841406	20073094	A	G	-0.0087
rs7333345	chr13:24498782:AG	A	shin_2_hydroxystearate	13	rs7333345	24498782	G	A	0.0115
rs1337985	chr13:73134912:TC	T	shin_2_hydroxystearate	13	rs1337985:73134912:T:C	73134912	C	T	0.0075
rs9593772	chr13:83795541:AG	A	shin_2_hydroxystearate	13	rs9593772:83795541:A:G	83795541	G	A	0.0081
rs11157842	chr14:52182568:AT	A	shin_2_hydroxystearate	14	rs11157842:52182568:A:T	52182568	T	A	0.0079
rs635548	chr15:42432197:TC	T	shin_2_hydroxystearate	15	rs635548:42432197:T:C	42432197	C	T	-0.0079
rs7173754	chr15:47828399:AG	A	shin_2_hydroxystearate	15	rs7173754:47828399:A:G	47828399	G	A	-0.0185
rs12902051	chr15:97369199:TC	T	shin_2_hydroxystearate	15	rs12902051:97369199:C:T	97369199	C	T	0.0077
rs6564154	chr16:74685589:TC	T	shin_2_hydroxystearate	16	rs6564154:74685589:C:T	74685589	C	T	-0.0096
rs7253688	chr19:31871595:TC	T	shin_2_hydroxystearate	19	rs7253688:31871595:C:T	31871595	C	T	-0.0076
rs12975371	chr19:53608068:AG	A	shin_2_hydroxystearate	19	rs12975371:53608068:A:G	53608068	G	A	0.0081
rs4972677	chr2:175378634:CG	C	shin_2_hydroxystearate	2	rs4972677:175378634:G:C	175378634	G	C	-0.0082
rs4583514	chr2:47703885:AG	A	shin_2_hydroxystearate	2	rs4583514:47703885:G:A	47703885	A	G	0.008
rs6035729	chr20:20865699:TC	T	shin_2_hydroxystearate	20	rs6035729:20865699:T:C	20865699	C	T	-0.0083
rs6141285	chr20:30892434:AG	A	shin_2_hydroxystearate	20	rs6141285:30892434:A:G	30892434	G	A	-0.0075
rs7652277	chr3:110943474:TG	T	shin_2_hydroxystearate	3	rs7652277:110943474:G:T	110943474	T	G	0.0082
rs9879748	chr3:139236899:AT	A	shin_2_hydroxystearate	3	rs9879748:139236899:T:A	139236899	T	A	0.0116
rs9842620	chr3:155849093:AG	A	shin_2_hydroxystearate	3	rs9842620:155849093:G:A	155849093	G	A	0.0073
rs2555231	chr3:37612926:TC	T	shin_2_hydroxystearate	3	rs2555231:37612926:C:T	37612926	C	T	0.0094
rs9823013	chr3:60777554:TC	T	shin_2_hydroxystearate	3	rs9823013:60777554:T:C	60777554	T	C	-0.0077
rs13114338	chr4:113312667:AG	A	shin_2_hydroxystearate	4	rs13114338:113312667:A:G	113312667	G	A	-0.0075
rs12639715	chr4:174845814:TC	T	shin_2_hydroxystearate	4	rs12639715:174845814:T:C	174845814	C	T	-0.0085
rs10222737	chr4:64150686:TG	T	shin_2_hydroxystearate	4	rs10222737:64150686:T:G	64150686	G	T	-0.0134
rs17781378	chr4:880094:TC	T	shin_2_hydroxystearate	4	rs17781378	880094	T	C	-0.0079
rs6905811	chr6:104209117:TC	T	shin_2_hydroxystearate	6	rs6905811:104209117:C:T	104209117	T	C	0.009
rs2479010	chr6:2354372:TC	T	shin_2_hydroxystearate	6	rs2479010:2354372:T:C	2354372	T	C	-0.0078
rs2008577	chr6:91670249:TC	T	shin_2_hydroxystearate	6	rs2008577	91670249	T	C	-0.0079
rs6462013	chr7:27433771:AG	A	shin_2_hydroxystearate	7	rs6462013:27433771:A:G	27433771	A	G	-0.0082
rs12536678	chr7:54418258:CG	C	shin_2_hydroxystearate	7	rs12536678:54418258:G:C	54418258	C	G	-0.0096
rs13238296	chr7:90278864:TC	T	shin_2_hydroxystearate	7	rs13238296:90278864:T:C	90278864	C	T	-0.0083
rs9408014	chr9:24883037:AT	A	shin_2_hydroxystearate	9	rs9408014:24883037:A:T	24883037	T	A	0.0158
rs10993728	chr9:93623238:AG	A	shin_2_hydroxystearate	9	rs10993728	93623238	A	G	0.0119
rs9427526	chr1:191772972:TC	T	shin_2_linoleoylglycerophosphocholine_	1	rs9427526:191772972:T:C	191772972	C	T	-0.0107
rs174450	chr11:61641542:TG	T	shin_2_linoleoylglycerophosphocholine_	11	rs174450	61641542	G	T	0.0164
rs8008572	chr14:76351840:TC	T	shin_2_linoleoylglycerophosphocholine_	14	rs8008572:76351840:C:T	76351840	C	T	0.0154
rs11865082	chr16:19410179:AG	A	shin_2_linoleoylglycerophosphocholine_	16	rs11865082:19410179:A:G	19410179	A	G	0.0112
rs4888073	chr16:80147572:TC	T	shin_2_linoleoylglycerophosphocholine_	16	rs4888073:80147572:T:C	80147572	C	T	0.0214
rs1074262	chr18:69819473:TC	T	shin_2_linoleoylglycerophosphocholine_	18	rs1074262:69819473:C:T	69819473	T	C	0.0149
rs12614779	chr2:124867864:TC	T	shin_2_linoleoylglycerophosphocholine_	2	rs12614779:124867864:T:C	124867864	C	T	0.0218
rs7588373	chr2:133826358:AC	A	shin_2_linoleoylglycerophosphocholine_	2	rs7588373	133826358	C	A	-0.0159
rs12997174	chr2:80373814:TC	T	shin_2_linoleoylglycerophosphocholine_	2	rs12997174:80373814:C:T	80373814	C	T	-0.0121
rs17300762	chr21:47894724:AG	A	shin_2_linoleoylglycerophosphocholine_	21	rs17300762:47894724:A:G	47894724	G	A	-0.03
rs11712564	chr3:15147989:TC	T	shin_2_linoleoylglycerophosphocholine_	3	rs11712564	15147989	T	C	0.0164
rs795736	chr3:4110632:AG	A	shin_2_linoleoylglycerophosphocholine_	3	rs795736:4110632:G:A	4110632	A	G	0.0144
rs6813055	chr4:88630031:AT	A	shin_2_linoleoylglycerophosphocholine_	4	rs6813055:88630031:A:T	88630031	T	A	0.0127
rs13168489	chr5:84852951:TC	T	shin_2_linoleoylglycerophosphocholine_	5	rs13168489:84852951:C:T	84852951	T	C	0.0164
rs6461794	chr7:24358497:AG	A	shin_2_linoleoylglycerophosphocholine_	7	rs6461794	24358497	A	G	0.0142
rs416324	chr8:90815235:AG	A	shin_2_linoleoylglycerophosphocholine_	8	rs416324:90815235:G:A	90815235	G	A	0.0126
rs11006251	chr10:60514349:TC	T	shin_2_methylbutyroylcarnitine	10	rs11006251:60514349:T:C	60514349	T	C	0.0129
rs9420501	chr10:82469401:AG	A	shin_2_methylbutyroylcarnitine	10	rs9420501:82469401:A:G	82469401	A	G	0.0144
rs11823212	chr11:55159844:AG	A	shin_2_methylbutyroylcarnitine	11	rs11823212:55159844:G:A	55159844	A	G	0.026
rs4332809	chr18:37729777:AC	A	shin_2_methylbutyroylcarnitine	18	rs4332809	37729777	C	A	0.0116
rs4597768	chr4:140093565:TC	T	shin_2_methylbutyroylcarnitine	4	rs4597768	140093565	T	C	0.0107
rs273914	chr5:131660431:AT	A	shin_2_methylbutyroylcarnitine	5	rs273914:131660431:A:T	131660431	A	T	0.0131
rs10866705	chr5:176801131:AC	A	shin_2_methylbutyroylcarnitine	5	rs10866705	176801131	C	A	0.0133
rs9492253	chr6:129484550:AG	A	shin_2_methylbutyroylcarnitine	6	rs9492253:129484550:A:G	129484550	G	A	0.0119
rs2917861	chr6:74524047:TC	T	shin_2_methylbutyroylcarnitine	6	rs2917861:74524047:T:C	74524047	T	C	0.0197
rs1596972	chr7:130453382:AG	A	shin_2_methylbutyroylcarnitine	7	rs1596972	130453382	G	A	0.0117
rs7818308	chr8:74630773:AG	A	shin_2_methylbutyroylcarnitine	8	rs7818308:74630773:A:G	74630773	G	A	0.0109
rs2725295	chr8:86270595:AG	A	shin_2_methylbutyroylcarnitine	8	rs2725295:86270595:A:G	86270595	G	A	-0.0143
rs2645050	chr8:86270661:AG	A	shin_2_methylbutyroylcarnitine	8	rs2645050:86270661:A:G	86270661	G	A	-0.0143
rs524855	chr1:81554629:AG	A	shin_2_oleoylglycerophosphocholine_	1	kgp4127405	81554629	A	G	0.0107
rs482246	chr11:128060772:AG	A	shin_2_oleoylglycerophosphocholine_	11	rs482246	128060772	G	A	0.0114
rs4258462	chr12:108133688:AG	A	shin_2_oleoylglycerophosphocholine_	12	rs4258462:108133688:G:A	108133688	A	G	0.011
rs11049103	chr12:27862081:AG	A	shin_2_oleoylglycerophosphocholine_	12	rs11049103	27862081	A	G	0.0161
rs7980793	chr12:87809599:AT	A	shin_2_oleoylglycerophosphocholine_	12	rs7980793:87809599:T:A	87809599	T	A	0.0117
rs11078257	chr17:14464463:AG	A	shin_2_oleoylglycerophosphocholine_	17	rs11078257	14464463	A	G	0.0132
rs2319973	chr18:56465318:AC	A	shin_2_oleoylglycerophosphocholine_	18	rs2319973:56465318:A:C	56465318	A	C	0.0125
rs2093037	chr22:48222867:TC	T	shin_2_oleoylglycerophosphocholine_	22	rs2093037:48222867:T:C	48222867	C	T	0.0191
rs1027175	chr3:176450118:AG	A	shin_2_oleoylglycerophosphocholine_	3	kgp5141221	176450118	G	A	-0.0179
rs11100892	chr4:146593011:AG	A	shin_2_oleoylglycerophosphocholine_	4	rs11100892:146593011:A:G	146593011	A	G	0.0134
rs6817395	chr4:52966973:AG	A	shin_2_oleoylglycerophosphocholine_	4	rs6817395:52966973:G:A	52966973	G	A	-0.0112
rs4895423	chr6:135121655:CG	C	shin_2_oleoylglycerophosphocholine_	6	rs4895423:135121655:C:G	135121655	C	G	0.0111
rs4712090	chr6:54971059:TC	T	shin_2_oleoylglycerophosphocholine_	6	rs4712090:54971059:T:C	54971059	C	T	-0.0106
rs10080537	chr6:82555684:AG	A	shin_2_oleoylglycerophosphocholine_	6	rs10080537:82555684:G:A	82555684	A	G	0.0176
rs748374	chr7:50268043:TC	T	shin_2_oleoylglycerophosphocholine_	7	kgp10489452	50268043	C	T	0.0115
rs17120347	chr11:116996539:AG	A	shin_2_palmitoylglycerophosphocholine_	11	rs17120347	116996539	A	G	0.0185
rs485868	chr11:128112665:AG	A	shin_2_palmitoylglycerophosphocholine_	11	rs485868:128112665:A:G	128112665	G	A	0.0135
rs1954482	chr14:62518883:AG	A	shin_2_palmitoylglycerophosphocholine_	14	rs1954482	62518883	A	G	-0.0122
rs695059	chr18:60264354:AT	A	shin_2_palmitoylglycerophosphocholine_	18	rs695059:60264354:A:T	60264354	A	T	0.0113
rs4905	chr19:4237067:AG	A	shin_2_palmitoylglycerophosphocholine_	19	rs4905:4237067:A:G	4237067	G	A	-0.0124
rs4507280	chr3:88185509:AT	A	shin_2_palmitoylglycerophosphocholine_	3	rs4507280:88185509:A:T	88185509	A	T	0.0161
rs4518156	chr3:88185594:AG	A	shin_2_palmitoylglycerophosphocholine_	3	rs4518156:88185594:G:A	88185594	G	A	0.0161
rs6817243	chr4:120991438:AG	A	shin_2_palmitoylglycerophosphocholine_	4	rs6817243:120991438:G:A	120991438	A	G	0.0125
rs10019315	chr4:146594062:TC	T	shin_2_palmitoylglycerophosphocholine_	4	rs10019315:146594062:T:C	146594062	T	C	0.0134
rs12649711	chr4:68887260:AG	A	shin_2_palmitoylglycerophosphocholine_	4	rs12649711:68887260:G:A	68887260	A	G	-0.0111
rs11949991	chr5:25880530:CG	C	shin_2_palmitoylglycerophosphocholine_	5	rs11949991:25880530:C:G	25880530	G	C	-0.0159
rs4895424	chr6:135121662:AG	A	shin_2_palmitoylglycerophosphocholine_	6	rs4895424	135121662	A	G	0.0124
rs11154886	chr6:137099124:TC	T	shin_2_palmitoylglycerophosphocholine_	6	kgp10504532	137099124	C	T	0.0105
rs17176375	chr7:39036411:AG	A	shin_2_palmitoylglycerophosphocholine_	7	rs17176375	39036411	A	G	0.0211
rs384867	chr9:106069400:TC	T	shin_2_palmitoylglycerophosphocholine_	9	rs384867:106069400:T:C	106069400	T	C	-0.0109
rs16852063	chr1:16207862:TG	T	shin_2_stearoylglycerophosphocholine_	1	rs16852063	16207862	G	T	0.0303
rs485868	chr11:128112665:AG	A	shin_2_stearoylglycerophosphocholine_	11	rs485868:128112665:A:G	128112665	G	A	0.0194
rs9587240	chr13:107480494:TC	T	shin_2_stearoylglycerophosphocholine_	13	rs9587240	107480494	T	C	-0.0316
rs1224148	chr13:108956794:AG	A	shin_2_stearoylglycerophosphocholine_	13	rs1224148:108956794:A:G	108956794	A	G	-0.0163
rs2121073	chr14:76665740:TC	T	shin_2_stearoylglycerophosphocholine_	14	rs2121073:76665740:C:T	76665740	T	C	-0.0293
rs1436918	chr15:34936921:AG	A	shin_2_stearoylglycerophosphocholine_	15	rs1436918	34936921	G	A	0.0155
rs9961303	chr18:37941506:TC	T	shin_2_stearoylglycerophosphocholine_	18	rs9961303	37941506	T	C	-0.015
rs11671900	chr19:4246693:AC	A	shin_2_stearoylglycerophosphocholine_	19	rs11671900	4246693	C	A	-0.0205
rs6745550	chr2:34680132:TC	T	shin_2_stearoylglycerophosphocholine_	2	rs6745550:34680132:T:C	34680132	C	T	-0.0157
rs2222211	chr3:116321916:AG	A	shin_2_stearoylglycerophosphocholine_	3	rs2222211:116321916:A:G	116321916	G	A	0.0216
rs9857115	chr3:190216491:AC	A	shin_2_stearoylglycerophosphocholine_	3	rs9857115	190216491	C	A	-0.0168
rs12511909	chr4:7488054:AG	A	shin_2_stearoylglycerophosphocholine_	4	rs12511909:7488054:G:A	7488054	G	A	0.0155
rs10463157	chr5:165053685:TC	T	shin_2_stearoylglycerophosphocholine_	5	kgp2745279	165053685	T	C	-0.0224
rs940030	chr8:8546928:AG	A	shin_2_stearoylglycerophosphocholine_	8	kgp1508029	8546928	G	A	0.0153
rs703143	chr1:158694208:AG	A	shin_2_tetradecenoyl_carnitine	1	rs703143:158694208:G:A	158694208	A	G	0.0173
rs747532	chr10:49756362:TC	T	shin_2_tetradecenoyl_carnitine	10	rs747532	49756362	C	T	0.0188
rs10996966	chr10:67952245:AC	A	shin_2_tetradecenoyl_carnitine	10	rs10996966:67952245:C:A	67952245	A	C	0.0219
rs7112954	chr11:1137086:TC	T	shin_2_tetradecenoyl_carnitine	11	rs7112954:1137086:T:C	1137086	T	C	-0.0243
rs1706714	chr15:70564689:TC	T	shin_2_tetradecenoyl_carnitine	15	rs1706714	70564689	T	C	0.0177
rs11078716	chr17:7820183:TG	T	shin_2_tetradecenoyl_carnitine	17	rs11078716	7820183	T	G	0.018
rs9966618	chr18:50810506:TC	T	shin_2_tetradecenoyl_carnitine	18	rs9966618	50810506	C	T	0.0302
rs17639286	chr19:36520765:TC	T	shin_2_tetradecenoyl_carnitine	19	rs17639286:36520765:C:T	36520765	T	C	0.026
rs6800909	chr3:187501571:TG	T	shin_2_tetradecenoyl_carnitine	3	rs6800909:187501571:T:G	187501571	G	T	0.0217
rs11709408	chr3:22106135:AG	A	shin_2_tetradecenoyl_carnitine	3	rs11709408:22106135:A:G	22106135	A	G	0.0241
rs17047839	chr3:68609856:TG	T	shin_2_tetradecenoyl_carnitine	3	kgp142655	68609856	G	T	-0.0768
rs11100707	chr4:142096114:TC	T	shin_2_tetradecenoyl_carnitine	4	kgp11586543	142096114	C	T	-0.0176
rs7376960	chr4:9970570:AG	A	shin_2_tetradecenoyl_carnitine	4	rs7376960:9970570:A:G	9970570	G	A	-0.0215
rs4836309	chr5:126454090:TC	T	shin_2_tetradecenoyl_carnitine	5	rs4836309:126454090:T:C	126454090	C	T	0.0167
rs10063639	chr5:130180928:AG	A	shin_2_tetradecenoyl_carnitine	5	rs10063639:130180928:A:G	130180928	G	A	0.0211
rs274567	chr5:131714409:TC	T	shin_2_tetradecenoyl_carnitine	5	rs274567	131714409	T	C	0.0257
rs6899136	chr5:169315166:AG	A	shin_2_tetradecenoyl_carnitine	5	rs6899136:169315166:G:A	169315166	A	G	0.0345
rs9293241	chr5:26570421:AG	A	shin_2_tetradecenoyl_carnitine	5	kgp12509018	26570421	A	G	-0.0191
rs10053163	chr5:73606897:AG	A	shin_2_tetradecenoyl_carnitine	5	rs10053163:73606897:G:A	73606897	G	A	0.0215
rs10457600	chr6:133459087:AG	A	shin_2_tetradecenoyl_carnitine	6	rs10457600:133459087:G:A	133459087	A	G	-0.044
rs17280469	chr7:17099868:TC	T	shin_2_tetradecenoyl_carnitine	7	rs17280469:17099868:C:T	17099868	T	C	-0.0242
rs11984513	chr8:10003429:TC	T	shin_2_tetradecenoyl_carnitine	8	rs11984513:10003429:C:T	10003429	C	T	-0.0348
rs12551719	chr9:29731262:AC	A	shin_2_tetradecenoyl_carnitine	9	rs12551719:29731262:C:A	29731262	A	C	-0.0251
rs4750685	chr10:129906364:AG	A	shin_3__3_hydroxyphenyl_propionate	10	rs4750685	129906364	A	G	0.0817
rs9596464	chr13:51708115:AG	A	shin_3__3_hydroxyphenyl_propionate	13	rs9596464:51708115:G:A	51708115	A	G	0.0531
rs7186875	chr16:55883761:AC	A	shin_3__3_hydroxyphenyl_propionate	16	rs7186875:55883761:A:C	55883761	A	C	0.0924
rs6500859	chr16:6914358:AT	A	shin_3__3_hydroxyphenyl_propionate	16	rs6500859:6914358:T:A	6914358	T	A	0.0511
rs7229426	chr18:72980873:TC	T	shin_3__3_hydroxyphenyl_propionate	18	rs7229426:72980873:T:C	72980873	T	C	0.0468
rs12461874	chr19:17180358:AC	A	shin_3__3_hydroxyphenyl_propionate	19	rs12461874:17180358:C:A	17180358	A	C	0.0569
rs2161212	chr19:28001687:AG	A	shin_3__3_hydroxyphenyl_propionate	19	rs2161212	28001687	A	G	0.0515
rs11901852	chr2:125580537:TC	T	shin_3__3_hydroxyphenyl_propionate	2	rs11901852:125580537:C:T	125580537	T	C	-0.0554
rs12480837	chr20:30508331:AG	A	shin_3__3_hydroxyphenyl_propionate	20	rs12480837:30508331:G:A	30508331	A	G	-0.081
rs1569363	chr21:29906532:TC	T	shin_3__3_hydroxyphenyl_propionate	21	rs1569363:29906532:C:T	29906532	C	T	0.072
rs9397859	chr6:156214337:CG	C	shin_3__3_hydroxyphenyl_propionate	6	rs9397859:156214337:G:C	156214337	G	C	0.0448
rs911540	chr6:2958584:TC	T	shin_3__3_hydroxyphenyl_propionate	6	rs911540:2958584:C:T	2958584	T	C	0.045
rs2952678	chr7:112255997:TC	T	shin_3__3_hydroxyphenyl_propionate	7	kgp9292459	112255997	C	T	0.056
rs10480042	chr7:25805447:AT	A	shin_3__3_hydroxyphenyl_propionate	7	rs10480042:25805447:A:T	25805447	T	A	0.062
rs897152	chr8:126541475:TC	T	shin_3__3_hydroxyphenyl_propionate	8	rs897152:126541475:T:C	126541475	T	C	0.0572
rs10781153	chr9:76392066:TC	T	shin_3__3_hydroxyphenyl_propionate	9	rs10781153:76392066:C:T	76392066	C	T	0.2172
rs12034582	chr1:103073357:AG	A	shin_3__4_hydroxyphenyl_lactate	1	rs12034582:103073357:G:A	103073357	A	G	-0.0147
rs8024	chr1:201845575:AC	A	shin_3__4_hydroxyphenyl_lactate	1	rs8024	201845575	A	C	0.0126
rs17010170	chr1:221662974:CG	C	shin_3__4_hydroxyphenyl_lactate	1	rs17010170:221662974:C:G	221662974	G	C	0.0292
rs1574228	chr10:5312310:AG	A	shin_3__4_hydroxyphenyl_lactate	10	rs1574228:5312310:A:G	5312310	G	A	-0.0119
rs7204324	chr16:58750869:AT	A	shin_3__4_hydroxyphenyl_lactate	16	rs7204324:58750869:A:T	58750869	T	A	0.0236
rs3829537	chr16:71612346:AC	A	shin_3__4_hydroxyphenyl_lactate	16	rs3829537:71612346:C:A	71612346	A	C	-0.011
rs4625783	chr17:80086395:TC	T	shin_3__4_hydroxyphenyl_lactate	17	rs4625783	80086395	T	C	-0.0187
rs4798569	chr18:7552446:AG	A	shin_3__4_hydroxyphenyl_lactate	18	rs4798569:7552446:A:G	7552446	G	A	0.0142
rs2555691	chr19:55097535:AG	A	shin_3__4_hydroxyphenyl_lactate	19	rs2555691	55097535	A	G	-0.0267
rs1350986	chr2:117941086:AG	A	shin_3__4_hydroxyphenyl_lactate	2	rs1350986:117941086:G:A	117941086	G	A	-0.011
rs9870255	chr3:41236581:CG	C	shin_3__4_hydroxyphenyl_lactate	3	rs9870255:41236581:G:C	41236581	C	G	-0.012
rs1268131	chr6:109113675:AC	A	shin_3__4_hydroxyphenyl_lactate	6	rs1268131:109113675:C:A	109113675	C	A	0.0113
rs4871095	chr8:121699626:AG	A	shin_3__4_hydroxyphenyl_lactate	8	rs4871095:121699626:A:G	121699626	G	A	-0.0105
rs10493831	chr1:90191203:TG	T	shin_3_carboxy_4_methyl_5_propyl_2_furanpropanoate__CMPF_	1	rs10493831:90191203:T:G	90191203	G	T	0.0406
rs17521564	chr10:96634310:AG	A	shin_3_carboxy_4_methyl_5_propyl_2_furanpropanoate__CMPF_	10	rs17521564	96634310	G	A	0.0472
rs17740247	chr12:115390519:TC	T	shin_3_carboxy_4_methyl_5_propyl_2_furanpropanoate__CMPF_	12	rs17740247:115390519:C:T	115390519	T	C	0.0489
rs9571656	chr13:67338919:TC	T	shin_3_carboxy_4_methyl_5_propyl_2_furanpropanoate__CMPF_	13	rs9571656:67338919:C:T	67338919	T	C	-0.0544
rs11891026	chr2:162591876:AG	A	shin_3_carboxy_4_methyl_5_propyl_2_furanpropanoate__CMPF_	2	rs11891026:162591876:A:G	162591876	G	A	-0.0417
rs1015592	chr2:59700640:TC	T	shin_3_carboxy_4_methyl_5_propyl_2_furanpropanoate__CMPF_	2	rs1015592:59700640:C:T	59700640	C	T	0.0404
rs12509714	chr4:10107091:CG	C	shin_3_carboxy_4_methyl_5_propyl_2_furanpropanoate__CMPF_	4	rs12509714:10107091:C:G	10107091	C	G	-0.0398
rs6904865	chr6:128873279:AG	A	shin_3_carboxy_4_methyl_5_propyl_2_furanpropanoate__CMPF_	6	rs6904865:128873279:G:A	128873279	A	G	-0.2653
rs11754288	chr6:25776949:AG	A	shin_3_carboxy_4_methyl_5_propyl_2_furanpropanoate__CMPF_	6	rs11754288	25776949	A	G	0.0488
rs6904596	chr6:27491299:AG	A	shin_3_carboxy_4_methyl_5_propyl_2_furanpropanoate__CMPF_	6	rs6904596	27491299	A	G	-0.0531
rs2860580	chr6:29906691:AG	A	shin_3_carboxy_4_methyl_5_propyl_2_furanpropanoate__CMPF_	6	rs2860580	29906691	A	G	-0.033
rs6947392	chr7:7988212:TC	T	shin_3_carboxy_4_methyl_5_propyl_2_furanpropanoate__CMPF_	7	rs6947392	7988212	T	C	0.0486
rs2553679	chr8:68641555:AT	A	shin_3_carboxy_4_methyl_5_propyl_2_furanpropanoate__CMPF_	8	rs2553679:68641555:T:A	68641555	T	A	-0.0537
rs10513169	chr9:115593870:TC	T	shin_3_carboxy_4_methyl_5_propyl_2_furanpropanoate__CMPF_	9	rs10513169:115593870:C:T	115593870	T	C	-0.0522
rs1826316	chr1:101872865:TC	T	shin_3_dehydrocarnitine_	1	rs1826316	101872865	C	T	-0.0114
rs12734895	chr1:212443161:TC	T	shin_3_dehydrocarnitine_	1	kgp3542007	212443161	C	T	-0.0124
rs3942992	chr1:227772396:AG	A	shin_3_dehydrocarnitine_	1	rs3942992	227772396	A	G	-0.011
rs2291429	chr10:45958881:AC	A	shin_3_dehydrocarnitine_	10	rs2291429:45958881:A:G	45958881	G	A	-0.0168
rs2291429	chr10:45958881:AC	A	shin_3_dehydrocarnitine_	10	rs2291429:45958881:A:C	45958881	C	A	-0.0168
rs10792093	chr11:57153948:TG	T	shin_3_dehydrocarnitine_	11	kgp25706	57153948	T	G	0.0164
rs12807100	chr11:92316443:AG	A	shin_3_dehydrocarnitine_	11	kgp4163077	92316443	A	G	-0.0173
rs9551761	chr13:30452085:AG	A	shin_3_dehydrocarnitine_	13	rs9551761:30452085:A:G	30452085	G	A	-0.017
rs8009647	chr14:32041012:TC	T	shin_3_dehydrocarnitine_	14	rs8009647:32041012:C:T	32041012	C	T	0.011
rs17717909	chr3:165772299:AG	A	shin_3_dehydrocarnitine_	3	rs17717909:165772299:A:G	165772299	G	A	0.015
rs1500390	chr4:155819605:AG	A	shin_3_dehydrocarnitine_	4	rs1500390:155819605:G:A	155819605	A	G	0.0107
rs898088	chr4:179033236:AC	A	shin_3_dehydrocarnitine_	4	rs898088:179033236:C:A	179033236	C	A	-0.011
rs17488228	chr5:123209665:AT	A	shin_3_dehydrocarnitine_	5	rs17488228:123209665:T:A	123209665	A	T	-0.0115
rs273913	chr5:131661156:TC	T	shin_3_dehydrocarnitine_	5	rs273913	131661156	T	C	0.0261
rs9382940	chr6:14133573:TC	T	shin_3_dehydrocarnitine_	6	kgp7622850	14133573	T	C	0.0172
rs316019	chr6:160670282:AC	A	shin_3_dehydrocarnitine_	6	rs316019	160670282	A	C	-0.0229
rs9356279	chr6:165237188:CG	C	shin_3_dehydrocarnitine_	6	rs9356279:165237188:C:G	165237188	G	C	0.0109
rs2322620	chr6:165238648:AG	A	shin_3_dehydrocarnitine_	6	rs2322620:165238648:A:G	165238648	G	A	0.0109
rs1570064	chr6:49642165:AG	A	shin_3_dehydrocarnitine_	6	rs1570064:49642165:G:A	49642165	G	A	0.0191
rs7819084	chr8:128238105:AG	A	shin_3_dehydrocarnitine_	8	kgp3916820	128238105	A	G	0.0123
rs7244914	chr18:10849472:CG	C	shin_3_hydroxybutyrate__BHBA_	18	rs7244914:10849472:G:C	10849472	C	G	-0.0336
rs11719883	chr3:144922477:CG	C	shin_3_hydroxybutyrate__BHBA_	3	rs11719883:144922477:G:C	144922477	G	C	0.0524
rs13361985	chr5:41017006:AG	A	shin_3_hydroxybutyrate__BHBA_	5	rs13361985:41017006:G:A	41017006	A	G	0.029
rs42495	chr5:9231066:TG	T	shin_3_hydroxybutyrate__BHBA_	5	rs42495	9231066	G	T	0.0443
rs2711506	chr7:68256685:AG	A	shin_3_hydroxybutyrate__BHBA_	7	rs2711506:68256685:G:A	68256685	G	A	0.0326
rs1551654	chr8:34182206:AG	A	shin_3_hydroxybutyrate__BHBA_	8	rs1551654:34182206:G:A	34182206	A	G	0.0385
rs4587548	chr1:195834979:CG	C	shin_3_indoxyl_sulfate	1	rs4587548:195834979:C:G	195834979	G	C	-0.0151
rs527140	chr11:57500134:AG	A	shin_3_indoxyl_sulfate	11	rs527140:57500134:A:G	57500134	G	A	0.0329
rs7994234	chr13:100493620:AC	A	shin_3_indoxyl_sulfate	13	rs7994234	100493620	A	C	0.0149
rs6508997	chr19:42278288:AT	A	shin_3_indoxyl_sulfate	19	rs6508997:42278288:A:T	42278288	T	A	0.0142
rs7597658	chr2:115588066:TG	T	shin_3_indoxyl_sulfate	2	rs7597658	115588066	G	T	0.0165
rs1179644	chr2:217796770:AG	A	shin_3_indoxyl_sulfate	2	rs1179644:217796770:A:G	217796770	G	A	-0.0293
rs1467859	chr22:22513063:AG	A	shin_3_indoxyl_sulfate	22	rs1467859:22513063:G:A	22513063	A	G	-0.0212
rs1467860	chr22:22513115:AG	A	shin_3_indoxyl_sulfate	22	rs1467860:22513115:A:G	22513115	G	A	-0.0212
rs17024808	chr4:134386587:TC	T	shin_3_indoxyl_sulfate	4	rs17024808:134386587:T:C	134386587	C	T	-0.0147
rs1039438	chr5:156476770:AG	A	shin_3_indoxyl_sulfate	5	rs1039438:156476770:G:A	156476770	A	G	-0.019
rs9489956	chr6:120781346:TC	T	shin_3_indoxyl_sulfate	6	rs9489956:120781346:T:C	120781346	C	T	-0.0395
rs9379897	chr6:26601526:TC	T	shin_3_indoxyl_sulfate	6	rs9379897:26601526:T:C	26601526	C	T	0.0261
rs10158030	chr1:151842679:AT	A	shin_3_methoxytyrosine	1	rs10158030:151842679:A:T	151842679	A	T	-0.0213
rs12131781	chr1:167050565:AG	A	shin_3_methoxytyrosine	1	rs12131781	167050565	G	A	-0.0126
rs6657253	chr1:78812335:AG	A	shin_3_methoxytyrosine	1	rs6657253	78812335	G	A	0.011
rs881726	chr10:117988864:TC	T	shin_3_methoxytyrosine	10	rs881726	117988864	C	T	0.0111
rs11192703	chr10:83909187:TG	T	shin_3_methoxytyrosine	10	rs11192703:83909187:T:G	83909187	G	T	-0.0267
rs11564710	chr11:2200329:AC	A	shin_3_methoxytyrosine	11	rs11564710	2200329	A	C	0.0166
rs508352	chr13:107509188:AT	A	shin_3_methoxytyrosine	13	rs508352:107509188:T:A	107509188	T	A	0.0108
rs7169518	chr15:40519008:TG	T	shin_3_methoxytyrosine	15	rs7169518	40519008	G	T	0.0111
rs2932915	chr17:32217036:AG	A	shin_3_methoxytyrosine	17	rs2932915:32217036:A:G	32217036	G	A	-0.0114
rs1620675	chr3:3192927:TG	T	shin_3_methoxytyrosine	3	rs1620675:3192927:T:G	3192927	T	G	0.0113
rs339707	chr3:42723827:TG	T	shin_3_methoxytyrosine	3	rs339707:42723827:G:T	42723827	G	T	0.0142
rs12644692	chr4:153665648:TC	T	shin_3_methoxytyrosine	4	rs12644692:153665648:C:T	153665648	C	T	0.0114
rs10012175	chr4:90332273:TC	T	shin_3_methoxytyrosine	4	kgp11900457	90332273	T	C	0.0194
rs11952292	chr5:140871249:TG	T	shin_3_methoxytyrosine	5	rs11952292	140871249	T	G	0.0216
rs6869954	chr5:3397467:TG	T	shin_3_methoxytyrosine	5	rs6869954	3397467	T	G	-0.0115
rs7751499	chr6:154970799:AG	A	shin_3_methoxytyrosine	6	rs7751499:154970799:A:G	154970799	G	A	-0.0124
rs537581	chr6:25886497:AC	A	shin_3_methoxytyrosine	6	rs537581:25886497:C:A	25886497	C	A	0.0107
rs4842146	chr9:137596982:AG	A	shin_3_methoxytyrosine	9	rs4842146:137596982:G:A	137596982	A	G	0.0113
rs9406687	chr9:17647318:TG	T	shin_3_methoxytyrosine	9	kgp3293618	17647318	G	T	-0.034
rs12553453	chr9:37395151:AC	A	shin_3_methoxytyrosine	9	rs12553453:37395151:C:A	37395151	C	A	0.0106
rs12291471	chr11:88464273:AG	A	shin_3_methyl_2_oxobutyrate	11	rs12291471:88464273:A:G	88464273	G	A	-0.0141
rs2075383	chr12:106914323:TC	T	shin_3_methyl_2_oxobutyrate	12	rs2075383	106914323	C	T	0.0176
rs17101344	chr14:33970832:AG	A	shin_3_methyl_2_oxobutyrate	14	rs17101344:33970832:A:G	33970832	G	A	0.0102
rs243180	chr14:90054689:AG	A	shin_3_methyl_2_oxobutyrate	14	rs243180:90054689:A:G	90054689	G	A	-0.0108
rs472145	chr18:20079095:TG	T	shin_3_methyl_2_oxobutyrate	18	rs472145:20079095:G:T	20079095	G	T	-0.0095
rs2272406	chr2:27892023:AT	A	shin_3_methyl_2_oxobutyrate	2	rs2272406:27892023:A:T	27892023	T	A	0.0095
rs7268598	chr20:50817761:TC	T	shin_3_methyl_2_oxobutyrate	20	rs7268598	50817761	T	C	-0.0136
rs1440581	chr4:89226422:TC	T	shin_3_methyl_2_oxobutyrate	4	rs1440581	89226422	T	C	-0.0122
rs2256268	chr6:100599389:TC	T	shin_3_methyl_2_oxobutyrate	6	kgp6565782	100599389	T	C	0.0105
rs16889547	chr8:118291899:AC	A	shin_3_methyl_2_oxobutyrate	8	rs16889547	118291899	A	C	-0.0098
rs7814548	chr8:19397877:TG	T	shin_3_methyl_2_oxobutyrate	8	rs7814548:19397877:G:T	19397877	T	G	0.0164
rs4733968	chr8:38885301:AG	A	shin_3_methyl_2_oxobutyrate	8	rs4733968:38885301:A:G	38885301	A	G	0.0091
rs10960217	chr9:11784741:AG	A	shin_3_methyl_2_oxobutyrate	9	rs10960217:11784741:A:G	11784741	G	A	-0.0093
rs1409419	chr1:101183396:TC	T	shin_3_methyl_2_oxovalerate	1	rs1409419	101183396	T	C	-0.0072
rs703147	chr1:158700732:TC	T	shin_3_methyl_2_oxovalerate	1	rs703147:158700732:C:T	158700732	T	C	0.0081
rs12120591	chr1:210699834:AT	A	shin_3_methyl_2_oxovalerate	1	rs12120591:210699834:A:T	210699834	T	A	-0.007
rs2860015	chr11:107118116:AG	A	shin_3_methyl_2_oxovalerate	11	rs2860015:107118116:G:A	107118116	G	A	-0.0068
rs7128383	chr11:132020453:AG	A	shin_3_methyl_2_oxovalerate	11	rs7128383:132020453:A:G	132020453	A	G	0.0075
rs7479540	chr11:88480784:TC	T	shin_3_methyl_2_oxovalerate	11	rs7479540:88480784:T:C	88480784	T	C	-0.0081
rs11060739	chr12:130631553:CG	C	shin_3_methyl_2_oxovalerate	12	rs11060739:130631553:C:G	130631553	C	G	-0.0102
rs219908	chr12:14094176:TC	T	shin_3_methyl_2_oxovalerate	12	rs219908:14094176:T:C	14094176	T	C	-0.0076
rs7986369	chr13:48463123:AC	A	shin_3_methyl_2_oxovalerate	13	kgp10792259	48463123	A	C	-0.008
rs10143401	chr14:94429260:TC	T	shin_3_methyl_2_oxovalerate	14	rs10143401:94429260:C:T	94429260	T	C	-0.0072
rs7405977	chr17:39278305:TC	T	shin_3_methyl_2_oxovalerate	17	rs7405977	39278305	T	C	-0.0114
rs7222769	chr17:53958376:TC	T	shin_3_methyl_2_oxovalerate	17	rs7222769:53958376:T:C	53958376	C	T	-0.0141
rs948791	chr18:62767277:AG	A	shin_3_methyl_2_oxovalerate	18	rs948791:62767277:A:G	62767277	G	A	-0.0131
rs12455580	chr18:75638023:TC	T	shin_3_methyl_2_oxovalerate	18	rs12455580	75638023	T	C	0.0117
rs1260326	chr2:27730940:TC	T	shin_3_methyl_2_oxovalerate	2	rs1260326	27730940	T	C	0.01
rs17329328	chr2:36004210:TC	T	shin_3_methyl_2_oxovalerate	2	rs17329328	36004210	T	C	0.0081
rs283367	chr3:115431207:AG	A	shin_3_methyl_2_oxovalerate	3	rs283367:115431207:G:A	115431207	A	G	-0.007
rs9968109	chr3:120557303:TC	T	shin_3_methyl_2_oxovalerate	3	rs9968109:120557303:T:C	120557303	C	T	0.0092
rs1440581	chr4:89226422:TC	T	shin_3_methyl_2_oxovalerate	4	rs1440581	89226422	T	C	-0.014
rs2042324	chr5:106699274:CG	C	shin_3_methyl_2_oxovalerate	5	rs2042324:106699274:C:G	106699274	G	C	0.0079
rs429946	chr5:141183920:TC	T	shin_3_methyl_2_oxovalerate	5	rs429946:141183920:T:C	141183920	T	C	0.0178
rs2404519	chr5:26766426:AG	A	shin_3_methyl_2_oxovalerate	5	rs2404519:26766426:G:A	26766426	A	G	0.0117
rs2061965	chr6:130144001:AG	A	shin_3_methyl_2_oxovalerate	6	rs2061965:130144001:A:G	130144001	A	G	0.0072
rs6596867	chr6:2012739:AC	A	shin_3_methyl_2_oxovalerate	6	rs6596867	2012739	C	A	-0.009
rs13212343	chr6:77993179:AC	A	shin_3_methyl_2_oxovalerate	6	rs13212343:77993179:C:A	77993179	A	C	0.0106
rs16870228	chr8:104191982:AG	A	shin_3_methyl_2_oxovalerate	8	rs16870228	104191982	A	G	0.0129
rs1902781	chr8:129214012:TG	T	shin_3_methyl_2_oxovalerate	8	rs1902781:129214012:G:T	129214012	T	G	0.0076
rs7036669	chr9:105034238:AG	A	shin_3_methyl_2_oxovalerate	9	rs7036669	105034238	G	A	-0.0179
rs3783141	chr13:26548030:TC	T	shin_3_methylhistidine	13	kgp8842667	26548030	C	T	-0.0559
rs1031654	chr13:54382035:AC	A	shin_3_methylhistidine	13	rs1031654:54382035:C:A	54382035	C	A	-0.0403
rs7151608	chr14:39673861:AG	A	shin_3_methylhistidine	14	rs7151608	39673861	G	A	-0.0497
rs17797028	chr14:86625196:TC	T	shin_3_methylhistidine	14	rs17797028:86625196:T:C	86625196	C	T	0.0395
rs1009429	chr16:3405875:TC	T	shin_3_methylhistidine	16	rs1009429	3405875	T	C	0.0504
rs8048366	chr16:84975260:AG	A	shin_3_methylhistidine	16	rs8048366:84975260:G:A	84975260	A	G	-0.0363
rs2969612	chr4:127646765:TC	T	shin_3_methylhistidine	4	rs2969612	127646765	T	C	-0.0496
rs2176785	chr4:57276739:CG	C	shin_3_methylhistidine	4	rs2176785:57276739:G:C	57276739	C	G	0.0327
rs13112235	chr4:96728564:CG	C	shin_3_methylhistidine	4	rs13112235:96728564:C:G	96728564	C	G	0.0404
rs2126638	chr9:22962118:AG	A	shin_3_methylhistidine	9	rs2126638:22962118:G:A	22962118	G	A	-0.0816
rs10820866	chr9:94284670:AG	A	shin_3_methylhistidine	9	rs10820866:94284670:G:A	94284670	A	G	0.0509
rs2206047	chr1:25194700:AG	A	shin_3_phenylpropionate__hydrocinnamate_	1	rs2206047	25194700	A	G	-0.0196
rs2615906	chr11:33459596:AG	A	shin_3_phenylpropionate__hydrocinnamate_	11	rs2615906:33459596:G:A	33459596	A	G	0.0218
rs922408	chr14:98486120:AG	A	shin_3_phenylpropionate__hydrocinnamate_	14	rs922408:98486120:G:A	98486120	G	A	-0.0184
rs2214195	chr16:20499397:AC	A	shin_3_phenylpropionate__hydrocinnamate_	16	rs2214195	20499397	C	A	-0.0338
rs12972502	chr19:21131728:AG	A	shin_3_phenylpropionate__hydrocinnamate_	19	rs12972502:21131728:A:G	21131728	G	A	0.0283
rs2569565	chr19:54034225:TC	T	shin_3_phenylpropionate__hydrocinnamate_	19	kgp12052798	54034225	T	C	-0.0227
rs10079754	chr5:155747951:CG	C	shin_3_phenylpropionate__hydrocinnamate_	5	rs10079754:155747951:G:C	155747951	C	G	0.0372
rs7714560	chr5:20990394:CG	C	shin_3_phenylpropionate__hydrocinnamate_	5	rs7714560:20990394:C:G	20990394	G	C	-0.0201
rs6891705	chr5:79434487:AC	A	shin_3_phenylpropionate__hydrocinnamate_	5	rs6891705:79434487:A:C	79434487	C	A	-0.02
rs9402497	chr6:133575985:AG	A	shin_3_phenylpropionate__hydrocinnamate_	6	kgp7058189	133575985	A	G	0.024
rs763753	chr6:162168506:AG	A	shin_3_phenylpropionate__hydrocinnamate_	6	rs763753:162168506:G:A	162168506	A	G	0.028
rs1351508	chr8:32097138:AC	A	shin_3_phenylpropionate__hydrocinnamate_	8	rs1351508:32097138:C:A	32097138	C	A	-0.0181
rs604388	chr1:177877979:TC	T	shin_4_acetamidobutanoate	1	rs604388:177877979:T:C	177877979	C	T	-0.0086
rs11023380	chr11:14930058:AG	A	shin_4_acetamidobutanoate	11	rs11023380:14930058:A:G	14930058	G	A	-0.0088
rs4923082	chr11:23288296:TC	T	shin_4_acetamidobutanoate	11	rs4923082:23288296:C:T	23288296	T	C	0.0081
rs4630338	chr12:85095731:AG	A	shin_4_acetamidobutanoate	12	rs4630338	85095731	G	A	0.0071
rs6500864	chr16:6938132:AG	A	shin_4_acetamidobutanoate	16	rs6500864:6938132:G:A	6938132	A	G	-0.0083
rs7228099	chr18:22786478:TC	T	shin_4_acetamidobutanoate	18	rs7228099:22786478:C:T	22786478	T	C	-0.0097
rs2290156	chr2:11333208:CG	C	shin_4_acetamidobutanoate	2	rs2290156:11333208:G:C	11333208	C	G	0.0088
rs2421094	chr2:125437242:TC	T	shin_4_acetamidobutanoate	2	rs2421094:125437242:C:T	125437242	T	C	0.0073
rs10496826	chr2:140474772:AG	A	shin_4_acetamidobutanoate	2	rs10496826:140474772:G:A	140474772	A	G	-0.008
rs1113643	chr2:29539536:TC	T	shin_4_acetamidobutanoate	2	rs1113643:29539536:T:C	29539536	T	C	0.0094
rs2374393	chr2:42414557:CG	C	shin_4_acetamidobutanoate	2	rs2374393:42414557:G:C	42414557	C	G	0.0078
rs17031997	chr2:44369192:AG	A	shin_4_acetamidobutanoate	2	rs17031997	44369192	A	G	-0.0075
rs304171	chr3:62780809:TC	T	shin_4_acetamidobutanoate	3	rs304171:62780809:T:C	62780809	T	C	-0.0168
rs11099003	chr4:130115445:AG	A	shin_4_acetamidobutanoate	4	rs11099003:130115445:G:A	130115445	A	G	-0.0077
rs2604548	chr4:15090453:TC	T	shin_4_acetamidobutanoate	4	rs2604548	15090453	C	T	0.0086
rs13164411	chr5:105377638:TC	T	shin_4_acetamidobutanoate	5	rs13164411	105377638	C	T	-0.0082
rs7732916	chr5:27535473:TC	T	shin_4_acetamidobutanoate	5	rs7732916:27535473:C:T	27535473	T	C	0.0076
rs890984	chr5:479540:AG	A	shin_4_acetamidobutanoate	5	rs890984:479540:A:G	479540	A	G	-0.012
rs2566829	chr6:122961174:AT	A	shin_4_acetamidobutanoate	6	rs2566829:122961174:A:T	122961174	T	A	-0.0079
rs981580	chr6:136107630:AG	A	shin_4_acetamidobutanoate	6	rs981580:136107630:A:G	136107630	G	A	0.0074
rs1280717	chr6:54497728:AG	A	shin_4_acetamidobutanoate	6	rs1280717:54497728:A:G	54497728	A	G	0.0094
rs1280709	chr6:54500229:CG	C	shin_4_acetamidobutanoate	6	rs1280709:54500229:C:G	54500229	C	G	0.0094
rs1419490	chr7:126490868:TC	T	shin_4_acetamidobutanoate	7	rs1419490:126490868:T:C	126490868	T	C	0.0077
rs17153471	chr7:26387525:AG	A	shin_4_acetamidobutanoate	7	rs17153471:26387525:A:G	26387525	G	A	0.0078
rs12532454	chr7:26387731:AC	A	shin_4_acetamidobutanoate	7	rs12532454:26387731:C:A	26387731	A	C	0.0078
rs12532473	chr7:26387805:TC	T	shin_4_acetamidobutanoate	7	rs12532473:26387805:C:T	26387805	T	C	0.0078
rs12535203	chr7:26387973:TC	T	shin_4_acetamidobutanoate	7	rs12535203:26387973:T:C	26387973	C	T	0.0078
rs6465412	chr7:94058395:TC	T	shin_4_acetamidobutanoate	7	kgp10539374	94058395	C	T	-0.008
rs2447540	chr8:118941696:AG	A	shin_4_acetamidobutanoate	8	rs2447540:118941696:G:A	118941696	G	A	0.0078
rs721399	chr8:18259366:TC	T	shin_4_acetamidobutanoate	8	rs721399	18259366	C	T	0.0289
rs10847490	chr12:128448733:AG	A	shin_4_androsten_3beta_17beta_diol_disulfate_1_	12	rs10847490:128448733:G:A	128448733	G	A	-0.0326
rs4149056	chr12:21331549:TC	T	shin_4_androsten_3beta_17beta_diol_disulfate_1_	12	rs4149056	21331549	C	T	0.0414
rs4884657	chr13:66798873:TG	T	shin_4_androsten_3beta_17beta_diol_disulfate_1_	13	rs4884657:66798873:T:G	66798873	G	T	0.0268
rs9513133	chr13:97044334:AG	A	shin_4_androsten_3beta_17beta_diol_disulfate_1_	13	rs9513133:97044334:G:A	97044334	G	A	-0.0405
rs7172197	chr15:68763881:AG	A	shin_4_androsten_3beta_17beta_diol_disulfate_1_	15	kgp4151408	68763881	G	A	0.0305
rs4334280	chr15:98913205:AG	A	shin_4_androsten_3beta_17beta_diol_disulfate_1_	15	rs4334280	98913205	A	G	-0.0291
rs5919	chr17:45364540:TC	T	shin_4_androsten_3beta_17beta_diol_disulfate_1_	17	kgp730910	45364540	C	T	-0.05
rs2847326	chr18:676228:AT	A	shin_4_androsten_3beta_17beta_diol_disulfate_1_	18	rs2847326:676228:T:A	676228	A	T	0.0373
rs296396	chr19:48365523:TC	T	shin_4_androsten_3beta_17beta_diol_disulfate_1_	19	rs296396:48365523:T:C	48365523	T	C	-0.1754
rs11675022	chr2:6746052:AC	A	shin_4_androsten_3beta_17beta_diol_disulfate_1_	2	rs11675022	6746052	A	C	-0.0255
rs13052279	chr21:40128721:TC	T	shin_4_androsten_3beta_17beta_diol_disulfate_1_	21	rs13052279	40128721	C	T	-0.0272
rs4398451	chr3:20010886:TC	T	shin_4_androsten_3beta_17beta_diol_disulfate_1_	3	rs4398451	20010886	C	T	0.0345
rs2130589	chr6:124201150:AG	A	shin_4_androsten_3beta_17beta_diol_disulfate_1_	6	rs2130589:124201150:G:A	124201150	A	G	0.0345
rs6900835	chr6:133969009:TC	T	shin_4_androsten_3beta_17beta_diol_disulfate_1_	6	rs6900835:133969009:C:T	133969009	T	C	-0.0363
rs2762353	chr6:25794431:AG	A	shin_4_androsten_3beta_17beta_diol_disulfate_1_	6	rs2762353	25794431	A	G	0.0318
rs9362389	chr6:64743696:AT	A	shin_4_androsten_3beta_17beta_diol_disulfate_1_	6	rs9362389:64743696:A:T	64743696	T	A	0.0267
rs446886	chr7:151053043:AG	A	shin_4_androsten_3beta_17beta_diol_disulfate_1_	7	rs446886	151053043	A	G	-0.0275
rs11761528	chr7:99118801:TC	T	shin_4_androsten_3beta_17beta_diol_disulfate_1_	7	rs11761528:99118801:C:T	99118801	T	C	-0.0696
rs1870973	chr8:140377807:AG	A	shin_4_androsten_3beta_17beta_diol_disulfate_1_	8	rs1870973:140377807:A:G	140377807	A	G	-0.028
rs10082235	chr1:153656650:TC	T	shin_4_androsten_3beta_17beta_diol_disulfate_2_	1	rs10082235	153656650	T	C	-0.0385
rs489723	chr1:77170017:AG	A	shin_4_androsten_3beta_17beta_diol_disulfate_2_	1	rs489723	77170017	A	G	0.0205
rs305431	chr1:88220476:TC	T	shin_4_androsten_3beta_17beta_diol_disulfate_2_	1	rs305431	88220476	C	T	-0.0314
rs6584331	chr10:101668986:TC	T	shin_4_androsten_3beta_17beta_diol_disulfate_2_	10	rs6584331	101668986	T	C	0.0211
rs12252742	chr10:108564201:AG	A	shin_4_androsten_3beta_17beta_diol_disulfate_2_	10	kgp5162403	108564201	A	G	0.0173
rs17134724	chr10:5318512:AG	A	shin_4_androsten_3beta_17beta_diol_disulfate_2_	10	rs17134724:5318512:G:A	5318512	A	G	-0.0244
rs4149056	chr12:21331549:TC	T	shin_4_androsten_3beta_17beta_diol_disulfate_2_	12	rs4149056	21331549	C	T	0.0485
rs966968	chr13:41248037:TC	T	shin_4_androsten_3beta_17beta_diol_disulfate_2_	13	rs966968:41248037:T:C	41248037	C	T	-0.0214
rs7183977	chr15:40377092:TC	T	shin_4_androsten_3beta_17beta_diol_disulfate_2_	15	rs7183977:40377092:T:C	40377092	C	T	0.0233
rs691906	chr15:41474636:AT	A	shin_4_androsten_3beta_17beta_diol_disulfate_2_	15	rs691906:41474636:T:A	41474636	T	A	-0.0209
rs2415015	chr15:68732993:CG	C	shin_4_androsten_3beta_17beta_diol_disulfate_2_	15	rs2415015:68732993:C:G	68732993	G	C	-0.0204
rs1476117	chr16:12442286:AG	A	shin_4_androsten_3beta_17beta_diol_disulfate_2_	16	rs1476117:12442286:G:A	12442286	G	A	-0.0187
rs1348051	chr18:62478656:AG	A	shin_4_androsten_3beta_17beta_diol_disulfate_2_	18	rs1348051:62478656:G:A	62478656	A	G	0.0223
rs296396	chr19:48365523:TC	T	shin_4_androsten_3beta_17beta_diol_disulfate_2_	19	rs296396:48365523:T:C	48365523	T	C	-0.0298
rs13419511	chr2:105656718:AG	A	shin_4_androsten_3beta_17beta_diol_disulfate_2_	2	rs13419511:105656718:A:G	105656718	G	A	0.0187
rs6755484	chr2:111949096:TC	T	shin_4_androsten_3beta_17beta_diol_disulfate_2_	2	rs6755484	111949096	C	T	0.0191
rs6785446	chr3:13296463:CG	C	shin_4_androsten_3beta_17beta_diol_disulfate_2_	3	rs6785446:13296463:C:G	13296463	G	C	0.0262
rs1392009	chr4:133212999:AT	A	shin_4_androsten_3beta_17beta_diol_disulfate_2_	4	rs1392009:133212999:A:T	133212999	A	T	0.0387
rs12508354	chr4:134889067:TG	T	shin_4_androsten_3beta_17beta_diol_disulfate_2_	4	rs12508354	134889067	T	G	-0.0232
rs1434385	chr4:158390985:CG	C	shin_4_androsten_3beta_17beta_diol_disulfate_2_	4	rs1434385:158390985:C:G	158390985	C	G	-0.0253
rs2295709	chr6:119231968:TC	T	shin_4_androsten_3beta_17beta_diol_disulfate_2_	6	rs2295709	119231968	C	T	-0.0228
rs12525109	chr6:141219522:AG	A	shin_4_androsten_3beta_17beta_diol_disulfate_2_	6	rs12525109:141219522:A:G	141219522	G	A	-0.0244
rs2762353	chr6:25794431:AG	A	shin_4_androsten_3beta_17beta_diol_disulfate_2_	6	rs2762353	25794431	A	G	0.0299
rs1109101	chr11:88430535:TC	T	shin_4_methyl_2_oxopentanoate	11	rs1109101:88430535:C:T	88430535	T	C	-0.0144
rs11060737	chr12:130631431:AG	A	shin_4_methyl_2_oxopentanoate	12	rs11060737:130631431:G:A	130631431	G	A	-0.01
rs4941615	chr13:48459901:TC	T	shin_4_methyl_2_oxopentanoate	13	rs4941615	48459901	T	C	0.0133
rs13030973	chr2:27928797:TC	T	shin_4_methyl_2_oxopentanoate	2	rs13030973:27928797:T:C	27928797	C	T	0.01
rs7579383	chr2:36008928:TC	T	shin_4_methyl_2_oxopentanoate	2	rs7579383:36008928:T:C	36008928	C	T	0.0101
rs1440581	chr4:89226422:TC	T	shin_4_methyl_2_oxopentanoate	4	rs1440581	89226422	T	C	-0.0141
rs7727916	chr5:169485815:AG	A	shin_4_methyl_2_oxopentanoate	5	rs7727916:169485815:G:A	169485815	A	G	-0.0104
rs3798221	chr6:160998148:TG	T	shin_4_methyl_2_oxopentanoate	6	rs3798221:160998148:G:T	160998148	T	G	0.0109
rs2436856	chr8:103885884:AG	A	shin_4_methyl_2_oxopentanoate	8	rs2436856	103885884	A	G	-0.01
rs320265	chr9:104859240:TC	T	shin_4_methyl_2_oxopentanoate	9	rs320265:104859240:C:T	104859240	T	C	-0.0174
rs6584331	chr10:101668986:TC	T	shin_5alpha_androstan_3beta_17beta_diol_disulfate	10	rs6584331	101668986	T	C	0.0334
rs7342017	chr10:101676260:AT	A	shin_5alpha_androstan_3beta_17beta_diol_disulfate	10	rs7342017:101676260:A:T	101676260	A	T	0.0334
rs7078211	chr10:5253638:AG	A	shin_5alpha_androstan_3beta_17beta_diol_disulfate	10	rs7078211:5253638:A:G	5253638	G	A	0.0418
rs17523627	chr10:96905714:AT	A	shin_5alpha_androstan_3beta_17beta_diol_disulfate	10	rs17523627:96905714:A:T	96905714	T	A	-0.0448
rs10836291	chr11:34775019:TC	T	shin_5alpha_androstan_3beta_17beta_diol_disulfate	11	rs10836291:34775019:T:C	34775019	C	T	-0.0461
rs4149056	chr12:21331549:TC	T	shin_5alpha_androstan_3beta_17beta_diol_disulfate	12	rs4149056	21331549	C	T	0.0509
rs17252053	chr12:85727948:AG	A	shin_5alpha_androstan_3beta_17beta_diol_disulfate	12	rs17252053	85727948	A	G	0.0353
rs3012174	chr13:63901217:AC	A	shin_5alpha_androstan_3beta_17beta_diol_disulfate	13	rs3012174:63901217:A:C	63901217	A	C	-0.0303
rs9602130	chr13:83793707:AC	A	shin_5alpha_androstan_3beta_17beta_diol_disulfate	13	rs9602130:83793707:C:A	83793707	A	C	0.0579
rs2875140	chr17:15364293:AG	A	shin_5alpha_androstan_3beta_17beta_diol_disulfate	17	kgp10097965	15364293	A	G	0.0654
rs2547231	chr19:48385057:AC	A	shin_5alpha_androstan_3beta_17beta_diol_disulfate	19	rs2547231	48385057	C	A	-0.081
rs9848673	chr3:132509331:AC	A	shin_5alpha_androstan_3beta_17beta_diol_disulfate	3	rs9848673:132509331:C:A	132509331	A	C	-0.0317
rs9847694	chr3:73711625:AT	A	shin_5alpha_androstan_3beta_17beta_diol_disulfate	3	rs9847694:73711625:T:A	73711625	A	T	-0.0276
rs666518	chr6:5075864:TC	T	shin_5alpha_androstan_3beta_17beta_diol_disulfate	6	rs666518	5075864	T	C	-0.0523
rs650849	chr6:93101639:TG	T	shin_5alpha_androstan_3beta_17beta_diol_disulfate	6	rs650849	93101639	G	T	-0.03
rs10278040	chr7:99141373:AG	A	shin_5alpha_androstan_3beta_17beta_diol_disulfate	7	rs10278040:99141373:G:A	99141373	A	G	-0.1901
rs2279501	chr1:151917393:CG	C	shin_5_dodecenoate__12_1n7_	1	rs2279501:151917393:G:C	151917393	G	C	-0.0221
rs10742833	chr11:48139198:TC	T	shin_5_dodecenoate__12_1n7_	11	rs10742833:48139198:T:C	48139198	T	C	-0.0337
rs1454564	chr2:221180941:TG	T	shin_5_dodecenoate__12_1n7_	2	rs1454564:221180941:G:T	221180941	T	G	-0.0197
rs2931383	chr3:19939707:TG	T	shin_5_dodecenoate__12_1n7_	3	rs2931383	19939707	G	T	-0.0167
rs1019645	chr4:117498752:TC	T	shin_5_dodecenoate__12_1n7_	4	rs1019645:117498752:T:C	117498752	C	T	0.0183
rs11133486	chr4:58000298:TG	T	shin_5_dodecenoate__12_1n7_	4	kgp4413923	58000298	T	G	-0.0189
rs11238193	chr7:52338868:TC	T	shin_5_dodecenoate__12_1n7_	7	rs11238193:52338868:C:T	52338868	C	T	-0.0179
rs764206	chr1:171545051:AG	A	shin_5_oxoproline	1	rs764206:171545051:G:A	171545051	G	A	-0.0071
rs10922213	chr1:197352266:TC	T	shin_5_oxoproline	1	rs10922213:197352266:C:T	197352266	T	C	0.0079
rs11582143	chr1:211516976:CG	C	shin_5_oxoproline	1	rs11582143:211516976:G:C	211516976	C	G	-0.0112
rs12294182	chr11:12240720:TC	T	shin_5_oxoproline	11	kgp426549	12240720	T	C	0.014
rs2592916	chr11:127242451:TC	T	shin_5_oxoproline	11	rs2592916:127242451:C:T	127242451	T	C	-0.0123
rs10792295	chr11:60568701:TC	T	shin_5_oxoproline	11	rs10792295	60568701	T	C	0.0066
rs2700505	chr12:104349688:TC	T	shin_5_oxoproline	12	rs2700505:104349688:T:C	104349688	C	T	-0.0063
rs7314956	chr12:110191212:AG	A	shin_5_oxoproline	12	rs7314956:110191212:A:G	110191212	G	A	-0.0102
rs9522716	chr13:90445189:CG	C	shin_5_oxoproline	13	rs9522716:90445189:C:G	90445189	G	C	0.0064
rs9515632	chr13:90445298:AC	A	shin_5_oxoproline	13	rs9515632:90445298:A:C	90445298	C	A	0.0064
rs4646693	chr15:101458014:TC	T	shin_5_oxoproline	15	rs4646693	101458014	T	C	-0.009
rs16958372	chr15:74129785:AG	A	shin_5_oxoproline	15	rs16958372:74129785:G:A	74129785	A	G	0.0096
rs11877878	chr18:23764235:AG	A	shin_5_oxoproline	18	rs11877878	23764235	G	A	0.0142
rs10853533	chr18:43153299:AC	A	shin_5_oxoproline	18	rs10853533:43153299:A:C	43153299	C	A	-0.0103
rs12996617	chr2:135178287:CG	C	shin_5_oxoproline	2	rs12996617:135178287:G:C	135178287	C	G	0.0174
rs7561255	chr2:181369216:AG	A	shin_5_oxoproline	2	rs7561255:181369216:A:G	181369216	G	A	0.0072
rs4953200	chr2:45398162:CG	C	shin_5_oxoproline	2	rs4953200:45398162:C:G	45398162	C	G	0.0098
rs9862639	chr3:42208663:AG	A	shin_5_oxoproline	3	rs9862639	42208663	A	G	0.0067
rs2115151	chr4:124012371:AT	A	shin_5_oxoproline	4	rs2115151:124012371:A:T	124012371	T	A	-0.0103
rs6848070	chr4:127862814:AG	A	shin_5_oxoproline	4	kgp9548575	127862814	A	G	0.0069
rs16868700	chr4:19688093:AG	A	shin_5_oxoproline	4	rs16868700:19688093:A:G	19688093	G	A	0.0092
rs13159409	chr5:55128472:TG	T	shin_5_oxoproline	5	rs13159409:55128472:G:T	55128472	T	G	-0.0148
rs9460424	chr6:19856701:TG	T	shin_5_oxoproline	6	rs9460424:19856701:T:G	19856701	G	T	0.0097
rs7760149	chr6:92713668:AC	A	shin_5_oxoproline	6	kgp4664811	92713668	C	A	-0.0061
rs7829116	chr8:121060449:CG	C	shin_5_oxoproline	8	rs7829116:121060449:G:C	121060449	C	G	0.0068
rs12550729	chr8:145155408:TC	T	shin_5_oxoproline	8	rs12550729	145155408	C	T	-0.0637
rs4739252	chr8:21364457:AC	A	shin_5_oxoproline	8	rs4739252:21364457:C:A	21364457	C	A	0.0067
rs13268373	chr8:72906869:TG	T	shin_5_oxoproline	8	rs13268373:72906869:G:T	72906869	T	G	0.0065
rs2625530	chr15:72126034:AG	A	shin_7_alpha_hydroxy_3_oxo_4_cholestenoate__7_Hoca_	15	kgp183476	72126034	A	G	0.0123
rs4790430	chr17:3013141:CG	C	shin_7_alpha_hydroxy_3_oxo_4_cholestenoate__7_Hoca_	17	rs4790430:3013141:G:C	3013141	C	G	0.017
rs9954696	chr18:11441123:AT	A	shin_7_alpha_hydroxy_3_oxo_4_cholestenoate__7_Hoca_	18	rs9954696:11441123:A:T	11441123	T	A	-0.0121
rs9953686	chr18:43360005:TC	T	shin_7_alpha_hydroxy_3_oxo_4_cholestenoate__7_Hoca_	18	rs9953686:43360005:T:C	43360005	C	T	-0.0118
rs17238798	chr3:42799765:AG	A	shin_7_alpha_hydroxy_3_oxo_4_cholestenoate__7_Hoca_	3	rs17238798	42799765	A	G	-0.0107
rs9369302	chr6:41664121:TC	T	shin_7_alpha_hydroxy_3_oxo_4_cholestenoate__7_Hoca_	6	rs9369302:41664121:C:T	41664121	C	T	-0.0118
rs2985883	chr1:59464838:AG	A	shin_7_methylguanine	1	kgp1471761	59464838	A	G	0.013
rs224714	chr10:34266223:AG	A	shin_7_methylguanine	10	rs224714	34266223	A	G	0.017
rs9513567	chr13:99798641:CG	C	shin_7_methylguanine	13	rs9513567:99798641:C:G	99798641	C	G	0.0262
rs9992384	chr4:14811260:TG	T	shin_7_methylguanine	4	rs9992384:14811260:G:T	14811260	T	G	0.0157
rs6915542	chr6:19547834:TC	T	shin_7_methylguanine	6	rs6915542:19547834:T:C	19547834	C	T	0.0184
rs6981309	chr8:135367863:AG	A	shin_7_methylguanine	8	rs6981309:135367863:G:A	135367863	G	A	-0.015
rs12268890	chr10:45803909:TC	T	shin_acetylcarnitine	10	rs12268890:45803909:C:T	45803909	T	C	-0.0146
rs1171614	chr10:61469538:TC	T	shin_acetylcarnitine	10	rs1171614:61469538:T:C	61469538	T	C	-0.0279
rs17539510	chr10:92838158:AC	A	shin_acetylcarnitine	10	rs17539510	92838158	A	C	0.0119
rs4521030	chr2:233327208:AG	A	shin_acetylcarnitine	2	rs4521030	233327208	A	G	0.008
rs12615875	chr2:73081791:AT	A	shin_acetylcarnitine	2	rs12615875:73081791:T:A	73081791	A	T	-0.0122
rs6126825	chr20:51999923:AG	A	shin_acetylcarnitine	20	kgp877224	51999923	G	A	0.0112
rs274567	chr5:131714409:TC	T	shin_acetylcarnitine	5	rs274567	131714409	T	C	0.0176
rs1655902	chr6:29916855:AG	A	shin_acetylcarnitine	6	rs1655902:29916855:G:A	29916855	G	A	0.0295
rs1885674	chr6:71999404:TG	T	shin_acetylcarnitine	6	rs1885674	71999404	G	T	-0.011
rs4970834	chr1:109814880:TC	T	shin_acetylphosphate	1	rs4970834	109814880	T	C	-0.0098
rs823675	chr1:41239211:AG	A	shin_acetylphosphate	1	rs823675:41239211:A:G	41239211	A	G	0.0067
rs11539202	chr11:34969112:AG	A	shin_acetylphosphate	11	rs11539202	34969112	G	A	0.007
rs17832981	chr19:33034461:AG	A	shin_acetylphosphate	19	rs17832981:33034461:A:G	33034461	G	A	-0.0066
rs3961960	chr2:120949126:TC	T	shin_acetylphosphate	2	rs3961960	120949126	T	C	-0.0071
rs10933558	chr2:242407478:AG	A	shin_acetylphosphate	2	rs10933558:242407478:A:G	242407478	G	A	0.0074
rs2279742	chr3:159744352:TC	T	shin_acetylphosphate	3	rs2279742:159744352:C:T	159744352	C	T	-0.0068
rs2914119	chr3:159744438:TC	T	shin_acetylphosphate	3	rs2914119:159744438:C:T	159744438	C	T	-0.0068
rs165532	chr5:173291347:TC	T	shin_acetylphosphate	5	rs165532:173291347:T:C	173291347	C	T	0.0069
rs2799635	chr6:96378415:TC	T	shin_acetylphosphate	6	rs2799635:96378415:C:T	96378415	T	C	0.0089
rs7846871	chr9:105325292:TC	T	shin_acetylphosphate	9	rs7846871	105325292	C	T	-0.0068
rs10740937	chr10:19978054:TC	T	shin_ADpSGEGDFXAEGGGVR_	10	kgp8747121	19978054	C	T	0.0582
rs9920376	chr15:90254800:TC	T	shin_ADpSGEGDFXAEGGGVR_	15	rs9920376:90254800:C:T	90254800	C	T	-0.0253
rs16956096	chr16:81989901:AG	A	shin_ADpSGEGDFXAEGGGVR_	16	rs16956096:81989901:A:G	81989901	G	A	-0.0436
rs9903669	chr17:57431766:CG	C	shin_ADpSGEGDFXAEGGGVR_	17	rs9903669:57431766:G:C	57431766	G	C	-0.0239
rs601338	chr19:49206674:AG	A	shin_ADpSGEGDFXAEGGGVR_	19	rs601338:49206674:G:A	49206674	A	G	0.0413
rs7579137	chr2:112438639:AG	A	shin_ADpSGEGDFXAEGGGVR_	2	rs7579137:112438639:G:A	112438639	G	A	0.027
rs651007	chr9:136153875:TC	T	shin_ADpSGEGDFXAEGGGVR_	9	rs651007:136153875:C:T	136153875	T	C	0.0653
rs174550	chr11:61571478:TC	T	shin_adrenate__22_4n6_	11	rs174550	61571478	C	T	-0.0347
rs4913340	chr12:67981877:AG	A	shin_adrenate__22_4n6_	12	rs4913340	67981877	A	G	-0.0152
rs4321502	chr3:57401548:TC	T	shin_adrenate__22_4n6_	3	rs4321502:57401548:C:T	57401548	T	C	0.014
rs9838772	chr3:57406341:AC	A	shin_adrenate__22_4n6_	3	rs9838772:57406341:A:C	57406341	C	A	0.014
rs13192201	chr6:84350664:AT	A	shin_adrenate__22_4n6_	6	rs13192201:84350664:A:T	84350664	T	A	-0.0165
rs12706771	chr7:126886643:AG	A	shin_adrenate__22_4n6_	7	rs12706771:126886643:G:A	126886643	A	G	-0.0146
rs12531203	chr7:145918283:TC	T	shin_adrenate__22_4n6_	7	rs12531203:145918283:C:T	145918283	T	C	-0.0162
rs12058927	chr1:115846221:TC	T	shin_ADSGEGDFXAEGGGVR_	1	rs12058927	115846221	T	C	0.0271
rs9544760	chr13:78848773:TC	T	shin_ADSGEGDFXAEGGGVR_	13	rs9544760:78848773:T:C	78848773	T	C	0.0196
rs11640058	chr16:51440678:AC	A	shin_ADSGEGDFXAEGGGVR_	16	rs11640058	51440678	A	C	0.0227
rs878468	chr18:20254064:TC	T	shin_ADSGEGDFXAEGGGVR_	18	rs878468:20254064:T:C	20254064	C	T	0.0211
rs786272	chr2:145670892:AG	A	shin_ADSGEGDFXAEGGGVR_	2	rs786272:145670892:G:A	145670892	G	A	-0.0228
rs6029632	chr20:39960342:AG	A	shin_ADSGEGDFXAEGGGVR_	20	rs6029632:39960342:G:A	39960342	A	G	0.0223
rs4253236	chr4:187148071:TC	T	shin_ADSGEGDFXAEGGGVR_	4	rs4253236:187148071:T:C	187148071	T	C	-0.071
rs4912952	chr5:143171464:AG	A	shin_ADSGEGDFXAEGGGVR_	5	rs4912952:143171464:G:A	143171464	A	G	-0.0218
rs17295863	chr8:65943465:AG	A	shin_ADSGEGDFXAEGGGVR_	8	rs17295863:65943465:G:A	65943465	A	G	0.0237
rs1979314	chr8:80217206:AG	A	shin_ADSGEGDFXAEGGGVR_	8	rs1979314:80217206:G:A	80217206	A	G	-0.0292
rs2073827	chr9:136137133:CG	C	shin_ADSGEGDFXAEGGGVR_	9	rs2073827:136137133:G:C	136137133	C	G	0.0224
rs3793499	chr9:2131990:CG	C	shin_ADSGEGDFXAEGGGVR_	9	rs3793499:2131990:C:G	2131990	G	C	0.0306
rs703462	chr10:106843424:CG	C	shin_alanine	10	rs703462:106843424:G:C	106843424	C	G	0.0093
rs10764325	chr10:18440733:TC	T	shin_alanine	10	kgp5879824	18440733	C	T	-0.0072
rs4980554	chr11:69281227:AG	A	shin_alanine	11	kgp10038025	69281227	A	G	0.0082
rs1376492	chr11:96192116:AT	A	shin_alanine	11	rs1376492:96192116:A:T	96192116	T	A	-0.009
rs33132	chr12:30889293:TC	T	shin_alanine	12	rs33132:30889293:T:C	30889293	C	T	0.0074
rs11183620	chr12:47212370:AG	A	shin_alanine	12	rs11183620	47212370	A	G	0.0098
rs9538980	chr13:61474433:TC	T	shin_alanine	13	rs9538980	61474433	C	T	-0.0075
rs9587436	chr13:89061812:AG	A	shin_alanine	13	rs9587436	89061812	A	G	0.0073
rs10150210	chr14:70424402:AC	A	shin_alanine	14	rs10150210:70424402:C:A	70424402	A	C	0.0074
rs7191435	chr16:12363035:TC	T	shin_alanine	16	rs7191435	12363035	C	T	-0.0084
rs804234	chr17:3186151:CG	C	shin_alanine	17	rs804234:3186151:G:C	3186151	G	C	-0.0076
rs2850935	chr18:75072931:TG	T	shin_alanine	18	rs2850935	75072931	T	G	0.013
rs6706043	chr2:177652593:TG	T	shin_alanine	2	rs6706043:177652593:T:G	177652593	G	T	0.0079
rs1260326	chr2:27730940:TC	T	shin_alanine	2	rs1260326	27730940	T	C	0.0131
rs12466960	chr2:28567626:CG	C	shin_alanine	2	rs12466960:28567626:G:C	28567626	G	C	-0.008
rs11893991	chr2:44894142:AG	A	shin_alanine	2	kgp3950949	44894142	A	G	0.0089
rs9866434	chr3:187977798:AT	A	shin_alanine	3	rs9866434:187977798:A:T	187977798	A	T	0.008
rs9876174	chr3:31436131:TC	T	shin_alanine	3	rs9876174:31436131:T:C	31436131	C	T	-0.0117
rs465152	chr3:6919079:AG	A	shin_alanine	3	rs465152	6919079	G	A	0.0087
rs7688997	chr4:55131450:AC	A	shin_alanine	4	rs7688997:55131450:C:A	55131450	A	C	-0.0111
rs4358459	chr4:55133726:TG	T	shin_alanine	4	rs4358459	55133726	G	T	-0.0111
rs6883672	chr5:126469120:TC	T	shin_alanine	5	rs6883672:126469120:C:T	126469120	T	C	-0.0075
rs11156134	chr6:157333228:AC	A	shin_alanine	6	rs11156134:157333228:C:A	157333228	A	C	-0.0074
rs1883260	chr6:25601275:CG	C	shin_alanine	6	rs1883260:25601275:G:C	25601275	C	G	0.0076
rs2762343	chr6:35066091:AG	A	shin_alanine	6	kgp7013250	35066091	G	A	-0.0077
rs651158	chr6:35906389:AG	A	shin_alanine	6	rs651158	35906389	G	A	-0.0087
rs9367164	chr6:42765884:AG	A	shin_alanine	6	rs9367164:42765884:A:G	42765884	G	A	-0.0077
rs7791060	chr7:32397269:AG	A	shin_alanine	7	kgp4236129	32397269	G	A	0.0167
rs10957317	chr8:49888870:AG	A	shin_alanine	8	rs10957317:49888870:A:G	49888870	A	G	0.0069
rs7917625	chr10:19294417:TG	T	shin_allantoin	10	rs7917625:19294417:T:G	19294417	G	T	0.0184
rs10492266	chr12:115605697:TC	T	shin_allantoin	12	rs10492266	115605697	T	C	-0.0167
rs10771223	chr12:25651899:AG	A	shin_allantoin	12	rs10771223	25651899	G	A	-0.0237
rs167277	chr12:78483079:AC	A	shin_allantoin	12	rs167277:78483079:A:C	78483079	C	A	0.0207
rs11147404	chr13:30539456:TG	T	shin_allantoin	13	rs11147404:30539456:T:G	30539456	G	T	-0.0282
rs2480555	chr13:71887309:TC	T	shin_allantoin	13	rs2480555:71887309:C:T	71887309	C	T	-0.0229
rs2293319	chr15:31235357:TC	T	shin_allantoin	15	rs2293319	31235357	C	T	0.0219
rs2549842	chr16:81023659:TC	T	shin_allantoin	16	rs2549842:81023659:C:T	81023659	C	T	0.0206
rs402573	chr18:65248521:TC	T	shin_allantoin	18	rs402573	65248521	T	C	-0.0238
rs8108144	chr19:23373200:TG	T	shin_allantoin	19	rs8108144	23373200	G	T	0.0232
rs2972521	chr19:48476964:AG	A	shin_allantoin	19	kgp4865163	48476964	G	A	-0.0197
rs9834988	chr3:79630364:TC	T	shin_allantoin	3	rs9834988:79630364:C:T	79630364	C	T	-0.0185
rs544236	chr4:20235828:TC	T	shin_allantoin	4	rs544236:20235828:C:T	20235828	C	T	-0.0234
rs12189555	chr6:91104402:AT	A	shin_allantoin	6	rs12189555:91104402:A:T	91104402	T	A	-0.021
rs10505632	chr8:135892340:TC	T	shin_allantoin	8	rs10505632:135892340:C:T	135892340	T	C	-0.0231
rs1447307	chr8:94286040:TG	T	shin_allantoin	8	rs1447307:94286040:G:T	94286040	T	G	-0.0211
rs12141041	chr1:119952776:TC	T	shin_alpha_hydroxyisovalerate	1	rs12141041:119952776:T:C	119952776	T	C	-0.0253
rs2486182	chr1:13989227:TC	T	shin_alpha_hydroxyisovalerate	1	rs2486182	13989227	C	T	0.0262
rs2116581	chr10:64014095:TC	T	shin_alpha_hydroxyisovalerate	10	rs2116581	64014095	C	T	-0.0155
rs2403254	chr11:18325146:TC	T	shin_alpha_hydroxyisovalerate	11	rs2403254	18325146	C	T	0.0409
rs6579001	chr11:2232056:AG	A	shin_alpha_hydroxyisovalerate	11	rs6579001:2232056:A:G	2232056	A	G	0.0353
rs7933681	chr11:82270844:AG	A	shin_alpha_hydroxyisovalerate	11	rs7933681	82270844	A	G	0.0267
rs1019092	chr17:15366548:TG	T	shin_alpha_hydroxyisovalerate	17	rs1019092:15366548:T:G	15366548	G	T	0.0385
rs3821477	chr3:59946930:TC	T	shin_alpha_hydroxyisovalerate	3	rs3821477	59946930	C	T	0.0288
rs893971	chr4:89203670:AG	A	shin_alpha_hydroxyisovalerate	4	rs893971:89203670:A:G	89203670	G	A	0.0197
rs7800147	chr7:89455360:AG	A	shin_alpha_hydroxyisovalerate	7	rs7800147:89455360:A:G	89455360	A	G	0.0198
rs320265	chr9:104859240:TC	T	shin_alpha_hydroxyisovalerate	9	rs320265:104859240:C:T	104859240	T	C	-0.0331
rs1336380	chr9:73163235:TG	T	shin_alpha_hydroxyisovalerate	9	rs1336380:73163235:T:G	73163235	G	T	-0.0153
rs7550362	chr1:32301876:AT	A	shin_alpha_ketoglutarate	1	rs7550362:32301876:A:T	32301876	A	T	-0.0153
rs12725757	chr1:88641534:AT	A	shin_alpha_ketoglutarate	1	rs12725757:88641534:A:T	88641534	T	A	0.0198
rs7075080	chr10:100212374:AG	A	shin_alpha_ketoglutarate	10	rs7075080	100212374	G	A	0.0171
rs2471644	chr12:75593188:AG	A	shin_alpha_ketoglutarate	12	rs2471644:75593188:A:G	75593188	G	A	-0.0177
rs2746997	chr14:86067774:AG	A	shin_alpha_ketoglutarate	14	kgp5246247	86067774	A	G	0.0161
rs17022573	chr4:95840890:CG	C	shin_alpha_ketoglutarate	4	rs17022573:95840890:G:C	95840890	C	G	0.02
rs11249605	chr5:178356808:TG	T	shin_alpha_ketoglutarate	5	rs11249605:178356808:G:T	178356808	T	G	0.0187
rs9371205	chr6:151306916:AG	A	shin_alpha_ketoglutarate	6	rs9371205:151306916:A:G	151306916	G	A	0.0378
rs7772001	chr6:152673942:AT	A	shin_alpha_ketoglutarate	6	rs7772001:152673942:A:T	152673942	A	T	0.015
rs1172892	chr9:93499157:TG	T	shin_alpha_ketoglutarate	9	rs1172892:93499157:T:G	93499157	G	T	-0.0152
rs1002953	chr12:24382037:AG	A	shin_alpha_tocopherol	12	rs1002953:24382037:A:G	24382037	A	G	-0.0122
rs10745849	chr12:78839747:AC	A	shin_alpha_tocopherol	12	rs10745849:78839747:C:A	78839747	C	A	0.0132
rs7141603	chr14:48390003:TC	T	shin_alpha_tocopherol	14	rs7141603	48390003	T	C	-0.0129
rs261342	chr15:58731153:CG	C	shin_alpha_tocopherol	15	rs261342:58731153:G:C	58731153	G	C	0.0169
rs7238006	chr18:31927898:TC	T	shin_alpha_tocopherol	18	rs7238006:31927898:T:C	31927898	C	T	-0.0281
rs13422090	chr2:236197888:TC	T	shin_alpha_tocopherol	2	rs13422090	236197888	C	T	-0.0157
rs2074731	chr22:30733914:AC	A	shin_alpha_tocopherol	22	rs2074731:30733914:C:A	30733914	A	C	-0.0184
rs7832368	chr8:74545528:TC	T	shin_alpha_tocopherol	8	rs7832368:74545528:C:T	74545528	T	C	0.0152
rs400736	chr1:8078309:TC	T	shin_androsterone_sulfate	1	rs400736	8078309	T	C	0.0267
rs17523627	chr10:96905714:AT	A	shin_androsterone_sulfate	10	rs17523627:96905714:A:T	96905714	T	A	-0.0471
rs7933599	chr11:30060489:TG	T	shin_androsterone_sulfate	11	rs7933599:30060489:T:G	30060489	G	T	-0.0258
rs7152358	chr14:50602875:AG	A	shin_androsterone_sulfate	14	rs7152358:50602875:A:G	50602875	G	A	-0.0465
rs8020226	chr14:50603129:TC	T	shin_androsterone_sulfate	14	rs8020226	50603129	C	T	-0.0465
rs2526859	chr14:71412207:TC	T	shin_androsterone_sulfate	14	rs2526859:71412207:C:T	71412207	C	T	0.0278
rs182420	chr19:48372195:TC	T	shin_androsterone_sulfate	19	kgp11151078	48372195	C	T	-0.051
rs12467279	chr2:162544744:AG	A	shin_androsterone_sulfate	2	rs12467279:162544744:A:G	162544744	G	A	0.0415
rs9824080	chr3:13297174:TC	T	shin_androsterone_sulfate	3	rs9824080:13297174:C:T	13297174	T	C	0.0438
rs6595423	chr5:122313534:TC	T	shin_androsterone_sulfate	5	rs6595423:122313534:T:C	122313534	C	T	-0.044
rs12216118	chr6:155325444:AG	A	shin_androsterone_sulfate	6	rs12216118	155325444	A	G	-0.0358
rs10278040	chr7:99141373:AG	A	shin_androsterone_sulfate	7	rs10278040:99141373:G:A	99141373	A	G	-0.3609
rs17816898	chr15:33430230:AG	A	shin_arabinose	15	rs17816898:33430230:A:G	33430230	G	A	-0.0289
rs17080448	chr18:66799522:TG	T	shin_arabinose	18	rs17080448:66799522:T:G	66799522	G	T	-0.0387
rs526744	chr19:49300605:TC	T	shin_arabinose	19	rs526744	49300605	T	C	-0.021
rs12003548	chr9:124846598:TG	T	shin_arabinose	9	rs12003548:124846598:T:G	124846598	G	T	-0.0157
rs2275351	chr1:203150073:TC	T	shin_arachidonate__20_4n6_	1	rs2275351:203150073:C:T	203150073	T	C	0.012
rs2150747	chr1:87927245:AC	A	shin_arachidonate__20_4n6_	1	rs2150747:87927245:A:C	87927245	C	A	0.0175
rs174548	chr11:61571348:CG	C	shin_arachidonate__20_4n6_	11	rs174548:61571348:C:G	61571348	G	C	-0.0488
rs9548135	chr13:38549977:AT	A	shin_arachidonate__20_4n6_	13	rs9548135:38549977:A:T	38549977	A	T	0.0077
rs12968095	chr18:55662542:AG	A	shin_arachidonate__20_4n6_	18	rs12968095	55662542	A	G	0.0073
rs4808199	chr19:19545099:AG	A	shin_arachidonate__20_4n6_	19	rs4808199	19545099	A	G	-0.0115
rs1430209	chr2:222210212:TC	T	shin_arachidonate__20_4n6_	2	rs1430209	222210212	C	T	0.0086
rs9852378	chr3:37038771:TC	T	shin_arachidonate__20_4n6_	3	rs9852378:37038771:C:T	37038771	T	C	-0.0077
rs17628775	chr4:170990029:TC	T	shin_arachidonate__20_4n6_	4	rs17628775:170990029:T:C	170990029	C	T	-0.0149
rs1466391	chr4:91234250:AG	A	shin_arachidonate__20_4n6_	4	kgp2265601	91234250	A	G	-0.0077
rs1904169	chr5:73359213:AG	A	shin_arachidonate__20_4n6_	5	rs1904169:73359213:A:G	73359213	G	A	-0.0176
rs3798211	chr6:160186920:AC	A	shin_arachidonate__20_4n6_	6	rs3798211:160186920:A:C	160186920	A	C	-0.0083
rs10241964	chr7:19042114:AG	A	shin_arachidonate__20_4n6_	7	rs10241964:19042114:G:A	19042114	A	G	0.0182
rs4739402	chr8:35228273:TC	T	shin_arachidonate__20_4n6_	8	rs4739402:35228273:T:C	35228273	C	T	0.0085
rs7535809	chr1:192302131:AG	A	shin_arginine	1	rs7535809:192302131:A:G	192302131	G	A	-0.0138
rs10749766	chr1:67376921:AG	A	shin_arginine	1	rs10749766:67376921:A:G	67376921	A	G	-0.0094
rs11195299	chr10:112502142:AG	A	shin_arginine	10	rs11195299:112502142:G:A	112502142	A	G	0.0171
rs10160784	chr11:75456055:TC	T	shin_arginine	11	rs10160784:75456055:T:C	75456055	C	T	-0.0137
rs6561899	chr13:57473619:AT	A	shin_arginine	13	rs6561899:57473619:T:A	57473619	T	A	-0.011
rs901272	chr15:63754773:AC	A	shin_arginine	15	rs901272:63754773:C:A	63754773	C	A	0.0105
rs4395094	chr16:14609259:TC	T	shin_arginine	16	rs4395094:14609259:T:C	14609259	C	T	0.0119
rs17706531	chr19:13015530:AG	A	shin_arginine	19	rs17706531	13015530	G	A	-0.0105
rs715	chr2:211543055:TC	T	shin_arginine	2	kgp1582223	211543055	C	T	-0.0144
rs12714263	chr2:29318077:AG	A	shin_arginine	2	rs12714263	29318077	G	A	0.0107
rs2180566	chr20:30018854:TC	T	shin_arginine	20	rs2180566	30018854	C	T	0.0109
rs2425137	chr20:34345396:AC	A	shin_arginine	20	rs2425137:34345396:C:A	34345396	A	C	0.0155
rs13078683	chr3:275511:TG	T	shin_arginine	3	rs13078683:275511:T:G	275511	T	G	-0.009
rs12503254	chr4:136466850:AC	A	shin_arginine	4	rs12503254	136466850	A	C	-0.0097
rs6920504	chr6:115971313:TC	T	shin_arginine	6	kgp11663845	115971313	C	T	0.0135
rs2246012	chr6:131898208:TC	T	shin_arginine	6	rs2246012	131898208	C	T	0.0166
rs1153903	chr7:54741212:AG	A	shin_arginine	7	rs1153903:54741212:A:G	54741212	A	G	-0.0106
rs6479442	chr9:95715717:AC	A	shin_arginine	9	rs6479442	95715717	A	C	0.0101
rs7112460	chr11:125751859:TC	T	shin_ascorbate__Vitamin_C_	11	rs7112460:125751859:C:T	125751859	T	C	0.1084
rs17734193	chr18:44990549:AG	A	shin_ascorbate__Vitamin_C_	18	rs17734193:44990549:A:G	44990549	G	A	-0.0744
rs8105491	chr19:20403988:TG	T	shin_ascorbate__Vitamin_C_	19	rs8105491	20403988	T	G	-0.0698
rs6713914	chr2:59523041:TC	T	shin_ascorbate__Vitamin_C_	2	rs6713914	59523041	C	T	-0.0593
rs6041224	chr20:12227247:TG	T	shin_ascorbate__Vitamin_C_	20	rs6041224:12227247:T:G	12227247	T	G	-0.0455
rs13069990	chr3:115620801:TC	T	shin_ascorbate__Vitamin_C_	3	rs13069990:115620801:C:T	115620801	T	C	-0.0506
rs2070006	chr4:155513866:TC	T	shin_ascorbate__Vitamin_C_	4	rs2070006:155513866:T:C	155513866	T	C	0.0512
rs13103690	chr4:9972778:TG	T	shin_ascorbate__Vitamin_C_	4	rs13103690:9972778:T:G	9972778	G	T	0.0474
rs11167905	chr5:144906846:TC	T	shin_ascorbate__Vitamin_C_	5	rs11167905	144906846	C	T	-0.0804
rs1338571	chr1:100130644:AG	A	shin_asparagine	1	kgp12154642	100130644	G	A	-0.0091
rs6683094	chr1:231738565:AG	A	shin_asparagine	1	rs6683094:231738565:G:A	231738565	G	A	-0.0084
rs11244504	chr10:127145098:AG	A	shin_asparagine	10	kgp3496113	127145098	G	A	-0.0077
rs3017098	chr11:62176943:AG	A	shin_asparagine	11	rs3017098:62176943:A:G	62176943	G	A	-0.0107
rs2511225	chr11:66248431:AC	A	shin_asparagine	11	kgp10890357	66248431	C	A	-0.009
rs7967900	chr12:118819707:AG	A	shin_asparagine	12	rs7967900:118819707:G:A	118819707	A	G	-0.0108
rs11170195	chr12:53003562:TC	T	shin_asparagine	12	rs11170195:53003562:T:C	53003562	C	T	-0.0088
rs2997404	chr13:62049683:TC	T	shin_asparagine	13	rs2997404:62049683:C:T	62049683	T	C	-0.0078
rs1146975	chr13:81910279:AG	A	shin_asparagine	13	rs1146975:81910279:A:G	81910279	A	G	0.0085
rs2011069	chr14:104608068:AG	A	shin_asparagine	14	rs2011069	104608068	A	G	0.027
rs12934578	chr16:74888554:AG	A	shin_asparagine	16	rs12934578	74888554	A	G	-0.0079
rs4888479	chr16:76174630:AG	A	shin_asparagine	16	rs4888479:76174630:A:G	76174630	G	A	-0.0117
rs12327010	chr18:2173323:AG	A	shin_asparagine	18	rs12327010	2173323	G	A	0.0105
rs12608143	chr18:36492188:TC	T	shin_asparagine	18	kgp11542869	36492188	C	T	0.0077
rs6755681	chr2:133839459:TC	T	shin_asparagine	2	rs6755681:133839459:C:T	133839459	T	C	-0.0211
rs780093	chr2:27742603:TC	T	shin_asparagine	2	rs780093:27742603:T:C	27742603	T	C	-0.0081
rs2839270	chr21:47891525:AC	A	shin_asparagine	21	rs2839270	47891525	C	A	0.0073
rs512721	chr3:172141673:AG	A	shin_asparagine	3	rs512721:172141673:A:G	172141673	A	G	-0.0147
rs1531507	chr3:82731299:AG	A	shin_asparagine	3	rs1531507:82731299:A:G	82731299	A	G	0.0127
rs7695007	chr4:112212280:TC	T	shin_asparagine	4	rs7695007:112212280:T:C	112212280	C	T	-0.0074
rs313125	chr4:127574570:AG	A	shin_asparagine	4	rs313125:127574570:A:G	127574570	A	G	-0.0117
rs10018031	chr4:133001527:AG	A	shin_asparagine	4	rs10018031	133001527	A	G	-0.0073
rs3103098	chr4:8512250:CG	C	shin_asparagine	4	rs3103098:8512250:G:C	8512250	C	G	0.0102
rs17155755	chr5:103061825:TC	T	shin_asparagine	5	rs17155755	103061825	T	C	-0.0179
rs26563	chr5:111341445:AG	A	shin_asparagine	5	rs26563	111341445	A	G	-0.0074
rs349762	chr5:160564030:TC	T	shin_asparagine	5	rs349762:160564030:T:C	160564030	C	T	0.0079
rs10454287	chr5:6611757:AT	A	shin_asparagine	5	rs10454287:6611757:A:T	6611757	A	T	-0.008
rs9400449	chr6:111322513:AC	A	shin_asparagine	6	rs9400449:111322513:C:A	111322513	A	C	-0.0139
rs12197879	chr6:151895777:TC	T	shin_asparagine	6	rs12197879:151895777:C:T	151895777	C	T	-0.0078
rs2761243	chr6:1963929:TC	T	shin_asparagine	6	rs2761243:1963929:T:C	1963929	T	C	-0.0081
rs7755518	chr6:92707054:TC	T	shin_asparagine	6	rs7755518:92707054:C:T	92707054	T	C	-0.0076
rs819007	chr7:16838215:AT	A	shin_asparagine	7	rs819007:16838215:T:A	16838215	T	A	-0.0113
rs17345286	chr7:97490022:TC	T	shin_asparagine	7	rs17345286:97490022:C:T	97490022	C	T	-0.0124
rs13280510	chr8:56506851:AC	A	shin_asparagine	8	rs13280510	56506851	C	A	-0.0074
rs4305952	chr9:10011184:CG	C	shin_asparagine	9	rs4305952:10011184:G:C	10011184	G	C	-0.0084
rs1536873	chr9:36994681:AG	A	shin_asparagine	9	kgp2244355	36994681	A	G	-0.0093
rs7150776	chr14:93113821:TC	T	shin_aspartate	14	rs7150776	93113821	T	C	0.0279
rs12954899	chr18:39582087:AG	A	shin_aspartate	18	rs12954899:39582087:A:G	39582087	G	A	0.0254
rs718872	chr2:54173706:AT	A	shin_aspartate	2	rs718872:54173706:T:A	54173706	A	T	0.0153
rs4690523	chr4:178361162:TC	T	shin_aspartate	4	rs4690523	178361162	C	T	-0.0182
rs2244029	chr5:311478:TC	T	shin_aspartate	5	rs2244029:311478:T:C	311478	T	C	-0.0164
rs12045453	chr1:237428640:AT	A	shin_aspartylphenylalanine	1	rs12045453:237428640:T:A	237428640	A	T	0.0318
rs12143106	chr1:242246843:TC	T	shin_aspartylphenylalanine	1	rs12143106:242246843:T:C	242246843	C	T	-0.0232
rs7087507	chr10:63745689:AG	A	shin_aspartylphenylalanine	10	rs7087507:63745689:A:G	63745689	G	A	-0.021
rs1240782	chr11:116574584:AG	A	shin_aspartylphenylalanine	11	rs1240782:116574584:A:G	116574584	A	G	0.0221
rs310929	chr13:63071787:TC	T	shin_aspartylphenylalanine	13	rs310929:63071787:C:T	63071787	C	T	-0.0211
rs10152653	chr15:90267056:TC	T	shin_aspartylphenylalanine	15	rs10152653:90267056:T:C	90267056	T	C	0.0414
rs4351	chr17:61569732:AG	A	shin_aspartylphenylalanine	17	rs4351:61569732:G:A	61569732	A	G	-0.0455
rs4818922	chr21:45867471:AG	A	shin_aspartylphenylalanine	21	rs4818922:45867471:G:A	45867471	G	A	-0.0276
rs7783515	chr7:88772416:AG	A	shin_aspartylphenylalanine	7	rs7783515:88772416:G:A	88772416	A	G	0.0219
rs495828	chr9:136154867:TG	T	shin_aspartylphenylalanine	9	rs495828:136154867:G:T	136154867	T	G	-0.0312
rs10494270	chr1:151907173:AG	A	shin_beta_hydroxyisovalerate	1	rs10494270:151907173:A:G	151907173	G	A	-0.0119
rs7544738	chr1:37727248:AG	A	shin_beta_hydroxyisovalerate	1	rs7544738:37727248:A:G	37727248	A	G	0.0132
rs2992502	chr1:76611703:AC	A	shin_beta_hydroxyisovalerate	1	rs2992502:76611703:C:A	76611703	A	C	0.0142
rs2130791	chr10:71791351:AG	A	shin_beta_hydroxyisovalerate	10	rs2130791	71791351	G	A	-0.0121
rs1461630	chr11:39033555:AG	A	shin_beta_hydroxyisovalerate	11	rs1461630	39033555	G	A	-0.0112
rs1185260	chr12:122389248:AG	A	shin_beta_hydroxyisovalerate	12	rs1185260:122389248:A:G	122389248	A	G	-0.0191
rs12320293	chr12:1486636:AG	A	shin_beta_hydroxyisovalerate	12	rs12320293:1486636:G:A	1486636	A	G	-0.0115
rs4303275	chr12:72733144:TC	T	shin_beta_hydroxyisovalerate	12	kgp3116368	72733144	T	C	0.0111
rs2456525	chr15:53080413:TC	T	shin_beta_hydroxyisovalerate	15	rs2456525:53080413:C:T	53080413	T	C	0.0155
rs2163018	chr2:51304238:TC	T	shin_beta_hydroxyisovalerate	2	rs2163018	51304238	T	C	0.0109
rs6058932	chr20:31471057:AG	A	shin_beta_hydroxyisovalerate	20	rs6058932:31471057:G:A	31471057	G	A	-0.0115
rs2863186	chr3:178323314:TG	T	shin_beta_hydroxyisovalerate	3	rs2863186:178323314:T:G	178323314	G	T	-0.0114
rs9841498	chr3:182727097:TC	T	shin_beta_hydroxyisovalerate	3	rs9841498	182727097	T	C	0.0145
rs6776116	chr3:5676938:TC	T	shin_beta_hydroxyisovalerate	3	rs6776116	5676938	T	C	0.0113
rs9312113	chr4:63961197:CG	C	shin_beta_hydroxyisovalerate	4	rs9312113:63961197:G:C	63961197	C	G	-0.0119
rs6594393	chr5:108947950:TG	T	shin_beta_hydroxyisovalerate	5	rs6594393:108947950:G:T	108947950	T	G	-0.0196
rs7446718	chr5:12077683:AG	A	shin_beta_hydroxyisovalerate	5	kgp5420612	12077683	G	A	0.0417
rs11961530	chr6:2609126:AG	A	shin_beta_hydroxyisovalerate	6	rs11961530:2609126:G:A	2609126	A	G	0.0191
rs2855812	chr6:31472720:TG	T	shin_beta_hydroxyisovalerate	6	rs2855812	31472720	T	G	0.0113
rs9359240	chr6:77764894:TC	T	shin_beta_hydroxyisovalerate	6	rs9359240:77764894:T:C	77764894	C	T	-0.0291
rs2613600	chr7:111236280:AG	A	shin_beta_hydroxyisovalerate	7	rs2613600:111236280:A:G	111236280	G	A	0.0191
rs3778889	chr7:38432283:TC	T	shin_beta_hydroxyisovalerate	7	rs3778889:38432283:C:T	38432283	T	C	0.0246
rs6952850	chr7:8654752:AG	A	shin_beta_hydroxyisovalerate	7	kgp4880282	8654752	G	A	0.012
rs12545183	chr8:52059098:TC	T	shin_beta_hydroxyisovalerate	8	rs12545183:52059098:C:T	52059098	T	C	0.0109
rs12569219	chr1:203762990:AC	A	shin_betaine	1	rs12569219:203762990:C:A	203762990	A	C	-0.0118
rs650264	chr1:20911830:TC	T	shin_betaine	1	rs650264	20911830	T	C	-0.0146
rs7931762	chr11:43197753:AG	A	shin_betaine	11	rs7931762:43197753:A:G	43197753	G	A	0.0107
rs2291919	chr12:280349:AC	A	shin_betaine	12	rs2291919	280349	A	C	-0.0148
rs4646359	chr17:17470609:TC	T	shin_betaine	17	rs4646359:17470609:C:T	17470609	C	T	0.0083
rs7246788	chr19:18575450:TC	T	shin_betaine	19	rs7246788:18575450:C:T	18575450	T	C	0.011
rs4808803	chr19:18584781:AG	A	shin_betaine	19	rs4808803	18584781	A	G	0.011
rs11670392	chr19:18607780:TC	T	shin_betaine	19	rs11670392:18607780:C:T	18607780	T	C	0.011
rs12151827	chr2:135673387:TC	T	shin_betaine	2	rs12151827	135673387	C	T	0.0141
rs724394	chr2:139854856:AG	A	shin_betaine	2	rs724394:139854856:G:A	139854856	G	A	0.011
rs715	chr2:211543055:TC	T	shin_betaine	2	kgp1582223	211543055	C	T	-0.0221
rs1405837	chr2:229640235:TG	T	shin_betaine	2	rs1405837:229640235:T:G	229640235	G	T	-0.007
rs2851391	chr21:44487404:TC	T	shin_betaine	21	rs2851391	44487404	T	C	-0.0121
rs5754443	chr22:33533145:TC	T	shin_betaine	22	kgp11765753	33533145	C	T	-0.007
rs16876394	chr5:78346769:TC	T	shin_betaine	5	kgp2911041	78346769	C	T	-0.0304
rs17587226	chr6:25962304:TC	T	shin_betaine	6	rs17587226	25962304	T	C	-0.0145
rs1535039	chr6:29411432:TC	T	shin_betaine	6	rs1535039	29411432	C	T	-0.0175
rs9462856	chr6:42926024:TC	T	shin_betaine	6	rs9462856:42926024:T:C	42926024	T	C	-0.0093
rs9445037	chr6:93587599:TG	T	shin_betaine	6	rs9445037:93587599:G:T	93587599	G	T	0.0077
rs2396726	chr7:114021410:TC	T	shin_betaine	7	rs2396726:114021410:C:T	114021410	C	T	0.0179
rs9886534	chr8:40676655:TC	T	shin_betaine	8	rs9886534:40676655:C:T	40676655	C	T	0.0079
rs10796993	chr1:158010362:TC	T	shin_bilirubin__E_E__	1	rs10796993:158010362:C:T	158010362	C	T	-0.0374
rs12821081	chr12:72977698:AG	A	shin_bilirubin__E_E__	12	rs12821081	72977698	G	A	-0.0426
rs887829	chr2:234668570:TC	T	shin_bilirubin__E_E__	2	rs887829	234668570	T	C	0.128
rs1996490	chr3:116311891:AG	A	shin_bilirubin__E_E__	3	rs1996490	116311891	A	G	-0.0272
rs11706846	chr3:187103633:CG	C	shin_bilirubin__E_E__	3	rs11706846:187103633:C:G	187103633	G	C	-0.0322
rs11736580	chr4:99820360:TC	T	shin_bilirubin__E_E__	4	rs11736580:99820360:T:C	99820360	C	T	0.0332
rs10941555	chr5:41686747:AG	A	shin_bilirubin__E_E__	5	rs10941555:41686747:G:A	41686747	A	G	-0.0258
rs2501618	chr1:179958809:TC	T	shin_bilirubin__E_Z_or_Z_E__	1	rs2501618:179958809:T:C	179958809	T	C	0.0281
rs4941747	chr13:33841315:CG	C	shin_bilirubin__E_Z_or_Z_E__	13	rs4941747:33841315:G:C	33841315	C	G	-0.0251
rs4627421	chr17:7394281:TC	T	shin_bilirubin__E_Z_or_Z_E__	17	rs4627421	7394281	T	C	0.0267
rs887829	chr2:234668570:TC	T	shin_bilirubin__E_Z_or_Z_E__	2	rs887829	234668570	T	C	0.081
rs10178186	chr2:95467255:TC	T	shin_bilirubin__E_Z_or_Z_E__	2	rs10178186:95467255:C:T	95467255	T	C	-0.0324
rs4426686	chr3:175610295:TG	T	shin_bilirubin__E_Z_or_Z_E__	3	rs4426686:175610295:G:T	175610295	T	G	-0.0212
rs1863990	chr5:177698462:TC	T	shin_bilirubin__E_Z_or_Z_E__	5	rs1863990:177698462:C:T	177698462	C	T	0.022
rs11956393	chr5:34785681:TC	T	shin_bilirubin__E_Z_or_Z_E__	5	rs11956393:34785681:T:C	34785681	C	T	0.0212
rs6911308	chr6:3375697:TG	T	shin_bilirubin__E_Z_or_Z_E__	6	rs6911308:3375697:T:G	3375697	G	T	0.0251
rs550866	chr16:9398894:TG	T	shin_bilirubin__Z_Z_	16	rs550866:9398894:G:T	9398894	T	G	0.0263
rs887829	chr2:234668570:TC	T	shin_bilirubin__Z_Z_	2	rs887829	234668570	T	C	0.1677
rs199576	chr20:19957191:AT	A	shin_bilirubin__Z_Z_	20	rs199576:19957191:A:T	19957191	T	A	-0.0289
rs17273111	chr3:17855181:AG	A	shin_bilirubin__Z_Z_	3	rs17273111:17855181:G:A	17855181	A	G	-0.0253
rs7659567	chr4:101280058:AG	A	shin_bilirubin__Z_Z_	4	rs7659567:101280058:G:A	101280058	A	G	0.0337
rs1459049	chr4:128624794:AG	A	shin_bilirubin__Z_Z_	4	kgp9519350	128624794	G	A	-0.0249
rs10215516	chr7:66258080:AG	A	shin_bilirubin__Z_Z_	7	rs10215516:66258080:G:A	66258080	G	A	-0.0499
rs13275716	chr8:21283876:AG	A	shin_bilirubin__Z_Z_	8	rs13275716	21283876	A	G	-0.0267
rs13276020	chr8:21283965:AG	A	shin_bilirubin__Z_Z_	8	rs13276020:21283965:G:A	21283965	A	G	-0.0267
rs13278339	chr8:21284000:TC	T	shin_bilirubin__Z_Z_	8	rs13278339:21284000:C:T	21284000	T	C	-0.0267
rs4738080	chr8:71129813:AG	A	shin_bilirubin__Z_Z_	8	rs4738080	71129813	A	G	0.0555
rs2281632	chr10:114607553:TC	T	shin_biliverdin	10	kgp11797252	114607553	T	C	0.0184
rs4944238	chr11:79335591:AG	A	shin_biliverdin	11	rs4944238:79335591:G:A	79335591	G	A	0.0241
rs12371604	chr12:21391336:TC	T	shin_biliverdin	12	kgp2656611	21391336	C	T	0.0205
rs9316990	chr13:59113604:AG	A	shin_biliverdin	13	rs9316990:59113604:G:A	59113604	A	G	0.0154
rs887829	chr2:234668570:TC	T	shin_biliverdin	2	rs887829	234668570	T	C	0.1131
rs2760277	chr3:130646603:AG	A	shin_biliverdin	3	rs2760277:130646603:A:G	130646603	G	A	-0.0197
rs12496969	chr3:24791310:AG	A	shin_biliverdin	3	kgp3175073	24791310	G	A	-0.0202
rs11934252	chr4:127255299:AG	A	shin_biliverdin	4	rs11934252:127255299:G:A	127255299	A	G	0.0301
rs11938957	chr4:127255425:TC	T	shin_biliverdin	4	rs11938957:127255425:T:C	127255425	C	T	0.0301
rs11939000	chr4:127255548:TC	T	shin_biliverdin	4	rs11939000:127255548:T:C	127255548	C	T	0.0301
rs6823453	chr4:85470969:AG	A	shin_biliverdin	4	rs6823453:85470969:G:A	85470969	A	G	0.0231
rs6823656	chr4:85471084:CG	C	shin_biliverdin	4	rs6823656:85471084:G:C	85471084	C	G	0.0231
rs2903954	chr4:85471463:AG	A	shin_biliverdin	4	rs2903954:85471463:A:G	85471463	G	A	0.0231
rs11964049	chr6:7709052:TG	T	shin_biliverdin	6	rs11964049:7709052:G:T	7709052	T	G	-0.0157
rs7045137	chr9:116868762:AG	A	shin_biliverdin	9	rs7045137:116868762:A:G	116868762	A	G	-0.0169
rs12083531	chr1:178021420:TC	T	shin_bradykinin__des_arg_9_	1	kgp10770787	178021420	T	C	0.0527
rs1999789	chr10:100279998:CG	C	shin_bradykinin__des_arg_9_	10	rs1999789:100279998:G:C	100279998	G	C	-0.0818
rs11047888	chr12:25348816:TC	T	shin_bradykinin__des_arg_9_	12	rs11047888:25348816:C:T	25348816	C	T	0.0403
rs4981610	chr14:26566343:AG	A	shin_bradykinin__des_arg_9_	14	rs4981610:26566343:A:G	26566343	G	A	-0.0389
rs10144441	chr14:59318961:AG	A	shin_bradykinin__des_arg_9_	14	rs10144441	59318961	G	A	0.0488
rs4899048	chr14:61909343:AG	A	shin_bradykinin__des_arg_9_	14	rs4899048:61909343:A:G	61909343	A	G	-0.0959
rs2160880	chr14:76543373:AG	A	shin_bradykinin__des_arg_9_	14	rs2160880:76543373:A:G	76543373	A	G	-0.0417
rs11640058	chr16:51440678:AC	A	shin_bradykinin__des_arg_9_	16	rs11640058	51440678	A	C	0.0479
rs9635580	chr16:78572354:TC	T	shin_bradykinin__des_arg_9_	16	rs9635580:78572354:C:T	78572354	T	C	-0.0663
rs2938675	chr18:23537365:AC	A	shin_bradykinin__des_arg_9_	18	rs2938675:23537365:C:A	23537365	A	C	0.0476
rs11082534	chr18:44128812:AT	A	shin_bradykinin__des_arg_9_	18	rs11082534:44128812:A:T	44128812	T	A	0.0759
rs17088876	chr18:71823296:AG	A	shin_bradykinin__des_arg_9_	18	rs17088876:71823296:A:G	71823296	G	A	-0.0856
rs870309	chr2:20819291:AG	A	shin_bradykinin__des_arg_9_	2	rs870309:20819291:A:G	20819291	G	A	0.0439
rs11888334	chr2:40185815:TC	T	shin_bradykinin__des_arg_9_	2	rs11888334:40185815:T:C	40185815	T	C	0.0452
rs6129295	chr20:38031282:TC	T	shin_bradykinin__des_arg_9_	20	rs6129295:38031282:T:C	38031282	C	T	0.0407
rs5030062	chr3:186454180:AC	A	shin_bradykinin__des_arg_9_	3	rs5030062	186454180	C	A	0.0718
rs13065777	chr3:65645149:TC	T	shin_bradykinin__des_arg_9_	3	rs13065777	65645149	T	C	0.0447
rs9850867	chr3:89132282:TG	T	shin_bradykinin__des_arg_9_	3	rs9850867:89132282:G:T	89132282	T	G	0.0455
rs4253311	chr4:187174683:AG	A	shin_bradykinin__des_arg_9_	4	kgp4371731	187174683	A	G	-0.1412
rs754739	chr4:8331883:AC	A	shin_bradykinin__des_arg_9_	4	rs754739:8331883:A:C	8331883	A	C	-0.053
rs2731672	chr5:176842474:TC	T	shin_bradykinin__des_arg_9_	5	rs2731672	176842474	T	C	-0.169
rs17699306	chr5:55029740:CG	C	shin_bradykinin__des_arg_9_	5	rs17699306:55029740:G:C	55029740	C	G	0.0624
rs2516252	chr6:12654539:AG	A	shin_bradykinin__des_arg_9_	6	rs2516252:12654539:G:A	12654539	A	G	-0.0448
rs2803054	chr6:163029097:AC	A	shin_bradykinin__des_arg_9_	6	rs2803054:163029097:C:A	163029097	C	A	0.0457
rs2390196	chr7:19864026:AG	A	shin_bradykinin__des_arg_9_	7	rs2390196:19864026:G:A	19864026	A	G	-0.0699
rs961928	chr7:78473591:TC	T	shin_bradykinin__des_arg_9_	7	rs961928	78473591	T	C	0.0487
rs2440901	chr1:208446399:TC	T	shin_butyrylcarnitine	1	rs2440901:208446399:C:T	208446399	T	C	0.019
rs12562686	chr1:220662428:AC	A	shin_butyrylcarnitine	1	rs12562686:220662428:A:C	220662428	C	A	0.036
rs1171617	chr10:61467182:TG	T	shin_butyrylcarnitine	10	rs1171617	61467182	G	T	-0.0358
rs10762101	chr10:68493081:TG	T	shin_butyrylcarnitine	10	rs10762101:68493081:T:G	68493081	T	G	-0.0153
rs2500038	chr11:5073520:AG	A	shin_butyrylcarnitine	11	rs2500038:5073520:A:G	5073520	G	A	-0.0137
rs2445320	chr11:5073534:CG	C	shin_butyrylcarnitine	11	rs2445320:5073534:C:G	5073534	G	C	-0.0137
rs2066938	chr12:121160615:AG	A	shin_butyrylcarnitine	12	rs2066938	121160615	G	A	0.2113
rs1493755	chr12:44792000:AG	A	shin_butyrylcarnitine	12	rs1493755:44792000:A:G	44792000	G	A	-0.0291
rs4587804	chr12:47217514:AG	A	shin_butyrylcarnitine	12	rs4587804:47217514:G:A	47217514	G	A	0.0164
rs2631693	chr15:39989486:CG	C	shin_butyrylcarnitine	15	rs2631693:39989486:G:C	39989486	G	C	0.0233
rs2469211	chr15:76599892:AT	A	shin_butyrylcarnitine	15	rs2469211:76599892:A:T	76599892	T	A	0.0342
rs9927559	chr16:59542772:TC	T	shin_butyrylcarnitine	16	rs9927559:59542772:T:C	59542772	C	T	0.0167
rs11639757	chr16:76986124:AC	A	shin_butyrylcarnitine	16	rs11639757:76986124:C:A	76986124	A	C	-0.015
rs12468053	chr2:106917981:CG	C	shin_butyrylcarnitine	2	rs12468053:106917981:G:C	106917981	C	G	0.0148
rs4146382	chr2:130410719:TC	T	shin_butyrylcarnitine	2	rs4146382	130410719	C	T	0.0186
rs10490106	chr2:59330782:AC	A	shin_butyrylcarnitine	2	rs10490106:59330782:A:C	59330782	C	A	0.0325
rs4438690	chr3:110432313:TC	T	shin_butyrylcarnitine	3	rs4438690:110432313:C:T	110432313	C	T	0.014
rs648238	chr3:20527133:AG	A	shin_butyrylcarnitine	3	rs648238:20527133:A:G	20527133	G	A	-0.027
rs11096737	chr4:34567010:TC	T	shin_butyrylcarnitine	4	rs11096737:34567010:C:T	34567010	T	C	-0.0289
rs2719936	chr4:42345486:AT	A	shin_butyrylcarnitine	4	rs2719936:42345486:T:A	42345486	T	A	0.0165
rs274567	chr5:131714409:TC	T	shin_butyrylcarnitine	5	rs274567	131714409	T	C	0.024
rs1665478	chr5:29463277:TG	T	shin_butyrylcarnitine	5	rs1665478:29463277:T:G	29463277	T	G	-0.0173
rs662138	chr6:160564476:CG	C	shin_butyrylcarnitine	6	rs662138:160564476:C:G	160564476	G	C	-0.0277
rs6462769	chr7:37577324:TC	T	shin_butyrylcarnitine	7	rs6462769:37577324:T:C	37577324	C	T	-0.0194
rs7792762	chr7:66004138:TC	T	shin_butyrylcarnitine	7	kgp2167765	66004138	C	T	0.0145
rs7780363	chr7:78394601:CG	C	shin_butyrylcarnitine	7	rs7780363:78394601:C:G	78394601	C	G	0.0239
rs7465584	chr8:124987478:TC	T	shin_butyrylcarnitine	8	rs7465584	124987478	C	T	0.0186
rs7010628	chr8:8836724:AC	A	shin_butyrylcarnitine	8	kgp11992507	8836724	A	C	0.0322
rs2504772	chr1:27755909:TC	T	shin_caprate__10_0_	1	rs2504772:27755909:T:C	27755909	C	T	0.0129
rs12026398	chr1:30866084:TC	T	shin_caprate__10_0_	1	rs12026398:30866084:T:C	30866084	C	T	0.014
rs1549556	chr1:80858494:TC	T	shin_caprate__10_0_	1	rs1549556:80858494:C:T	80858494	T	C	-0.0075
rs4483514	chr10:73710514:TG	T	shin_caprate__10_0_	10	rs4483514:73710514:T:G	73710514	T	G	0.009
rs7097710	chr10:92435851:CG	C	shin_caprate__10_0_	10	rs7097710:92435851:G:C	92435851	C	G	0.007
rs3781273	chr10:95402973:AG	A	shin_caprate__10_0_	10	rs3781273	95402973	G	A	-0.0074
rs1530919	chr11:119905908:AG	A	shin_caprate__10_0_	11	kgp3660565	119905908	A	G	0.0076
rs573681	chr11:133088580:TC	T	shin_caprate__10_0_	11	rs573681	133088580	C	T	-0.007
rs1593480	chr11:60061532:TC	T	shin_caprate__10_0_	11	rs1593480:60061532:C:T	60061532	T	C	-0.0104
rs11064677	chr12:119571401:AG	A	shin_caprate__10_0_	12	rs11064677:119571401:G:A	119571401	G	A	0.0066
rs8000925	chr13:28771621:AG	A	shin_caprate__10_0_	13	rs8000925:28771621:A:G	28771621	G	A	-0.0167
rs17616891	chr14:41810300:AT	A	shin_caprate__10_0_	14	rs17616891:41810300:A:T	41810300	T	A	0.0076
rs13380271	chr15:88499185:TC	T	shin_caprate__10_0_	15	rs13380271	88499185	T	C	-0.0077
rs7186114	chr16:66839222:AT	A	shin_caprate__10_0_	16	rs7186114:66839222:T:A	66839222	A	T	-0.0068
rs10514491	chr16:80315263:TC	T	shin_caprate__10_0_	16	rs10514491:80315263:T:C	80315263	C	T	-0.0094
rs7230819	chr18:71336870:TC	T	shin_caprate__10_0_	18	rs7230819:71336870:C:T	71336870	C	T	-0.0067
rs11664190	chr18:74107920:TC	T	shin_caprate__10_0_	18	rs11664190:74107920:T:C	74107920	C	T	0.0082
rs936762	chr2:139625861:TG	T	shin_caprate__10_0_	2	rs936762:139625861:T:G	139625861	T	G	-0.0071
rs6075043	chr20:16272913:TC	T	shin_caprate__10_0_	20	rs6075043:16272913:C:T	16272913	T	C	0.0071
rs4818244	chr21:42894561:TC	T	shin_caprate__10_0_	21	rs4818244:42894561:T:C	42894561	T	C	0.0136
rs13100602	chr3:137100966:TG	T	shin_caprate__10_0_	3	rs13100602	137100966	T	G	-0.0068
rs11724216	chr4:174959822:AT	A	shin_caprate__10_0_	4	rs11724216:174959822:A:T	174959822	A	T	-0.0082
rs10031769	chr4:68961226:TG	T	shin_caprate__10_0_	4	rs10031769:68961226:T:G	68961226	G	T	-0.0068
rs2607503	chr5:52987359:AG	A	shin_caprate__10_0_	5	rs2607503:52987359:A:G	52987359	G	A	0.0103
rs7735310	chr5:55706875:TG	T	shin_caprate__10_0_	5	rs7735310:55706875:T:G	55706875	G	T	0.0078
rs11969913	chr6:112435807:TG	T	shin_caprate__10_0_	6	rs11969913:112435807:G:T	112435807	T	G	0.0073
rs9376523	chr6:140849702:TG	T	shin_caprate__10_0_	6	rs9376523	140849702	T	G	0.0069
rs2891785	chr7:104520232:TC	T	shin_caprate__10_0_	7	rs2891785:104520232:C:T	104520232	C	T	-0.0071
rs17169194	chr7:7680697:AC	A	shin_caprate__10_0_	7	rs17169194	7680697	C	A	0.0117
rs569114	chr9:14072370:AG	A	shin_caprate__10_0_	9	rs569114	14072370	G	A	0.0079
rs1023115	chr1:160934819:AG	A	shin_caproate__6_0_	1	kgp6696772	160934819	G	A	0.0084
rs16832822	chr1:30197407:TC	T	shin_caproate__6_0_	1	rs16832822:30197407:T:C	30197407	C	T	0.0091
rs10794614	chr10:125120154:TC	T	shin_caproate__6_0_	10	rs10794614:125120154:T:C	125120154	C	T	0.0074
rs1054053	chr10:81682645:AG	A	shin_caproate__6_0_	10	rs1054053:81682645:A:G	81682645	A	G	0.0083
rs943338	chr10:97290975:TC	T	shin_caproate__6_0_	10	rs943338:97290975:C:T	97290975	C	T	0.0074
rs4755229	chr11:44168199:AC	A	shin_caproate__6_0_	11	rs4755229:44168199:C:A	44168199	C	A	0.0151
rs10897971	chr11:82142371:TC	T	shin_caproate__6_0_	11	kgp3614876	82142371	T	C	0.0246
rs1293768	chr12:113424501:TG	T	shin_caproate__6_0_	12	rs1293768:113424501:T:G	113424501	T	G	-0.0081
rs11174192	chr12:62228464:TC	T	shin_caproate__6_0_	12	rs11174192:62228464:C:T	62228464	T	C	-0.0117
rs4424738	chr12:8283536:AG	A	shin_caproate__6_0_	12	kgp514081	8283536	A	G	0.0151
rs7300565	chr12:97582204:TC	T	shin_caproate__6_0_	12	rs7300565:97582204:T:C	97582204	T	C	-0.0077
rs6498908	chr16:63633828:TC	T	shin_caproate__6_0_	16	rs6498908:63633828:T:C	63633828	T	C	-0.0082
rs8069296	chr17:42935059:TC	T	shin_caproate__6_0_	17	kgp3559338	42935059	C	T	-0.0114
rs8087127	chr18:9680186:AG	A	shin_caproate__6_0_	18	rs8087127	9680186	G	A	-0.0086
rs6711493	chr2:136692553:AG	A	shin_caproate__6_0_	2	rs6711493:136692553:A:G	136692553	G	A	0.012
rs17489748	chr3:111448262:AT	A	shin_caproate__6_0_	3	rs17489748:111448262:T:A	111448262	A	T	0.0143
rs9818641	chr3:19429343:AT	A	shin_caproate__6_0_	3	rs9818641:19429343:T:A	19429343	A	T	0.0075
rs11933479	chr4:168167952:TG	T	shin_caproate__6_0_	4	rs11933479:168167952:G:T	168167952	T	G	-0.0082
rs6815145	chr4:185063454:AT	A	shin_caproate__6_0_	4	rs6815145:185063454:T:A	185063454	T	A	-0.0074
rs13109705	chr4:188345222:AC	A	shin_caproate__6_0_	4	rs13109705:188345222:A:C	188345222	A	C	-0.0078
rs6813957	chr4:59552445:AG	A	shin_caproate__6_0_	4	rs6813957:59552445:G:A	59552445	G	A	0.0079
rs331721	chr5:124900197:TC	T	shin_caproate__6_0_	5	rs331721	124900197	C	T	-0.0087
rs1501720	chr5:39557684:TC	T	shin_caproate__6_0_	5	rs1501720:39557684:T:C	39557684	C	T	0.0071
rs4704495	chr5:77624910:TC	T	shin_caproate__6_0_	5	rs4704495	77624910	C	T	-0.0082
rs268489	chr5:9395673:AG	A	shin_caproate__6_0_	5	rs268489:9395673:G:A	9395673	A	G	-0.0078
rs9373680	chr6:103561842:TC	T	shin_caproate__6_0_	6	rs9373680:103561842:T:C	103561842	C	T	-0.0079
rs6925339	chr6:109559416:AG	A	shin_caproate__6_0_	6	rs6925339:109559416:G:A	109559416	A	G	0.009
rs10955257	chr8:102552499:TC	T	shin_caproate__6_0_	8	rs10955257	102552499	T	C	-0.008
rs2514580	chr8:119680020:TC	T	shin_caproate__6_0_	8	rs2514580:119680020:T:C	119680020	T	C	-0.0076
rs10981725	chr9:116063746:TG	T	shin_caproate__6_0_	9	rs10981725:116063746:T:G	116063746	G	T	0.0146
rs11102898	chr1:115791932:AG	A	shin_caprylate__8_0_	1	rs11102898:115791932:G:A	115791932	A	G	-0.0083
rs11102901	chr1:115796490:AG	A	shin_caprylate__8_0_	1	rs11102901	115796490	A	G	-0.0083
rs12034507	chr1:115798619:TC	T	shin_caprylate__8_0_	1	kgp4265550	115798619	T	C	-0.0083
rs3818855	chr1:76198785:AG	A	shin_caprylate__8_0_	1	rs3818855:76198785:G:A	76198785	A	G	-0.0073
rs1314005	chr10:31548841:AT	A	shin_caprylate__8_0_	10	rs1314005:31548841:T:A	31548841	A	T	0.0182
rs10762497	chr10:73709990:AC	A	shin_caprylate__8_0_	10	rs10762497	73709990	A	C	0.0084
rs7082593	chr10:90844881:TC	T	shin_caprylate__8_0_	10	rs7082593:90844881:T:C	90844881	C	T	0.0077
rs10047335	chr10:92342511:AG	A	shin_caprylate__8_0_	10	rs10047335:92342511:A:G	92342511	G	A	0.0093
rs4919029	chr10:98274045:AG	A	shin_caprylate__8_0_	10	rs4919029	98274045	G	A	0.0077
rs7136574	chr12:119569661:TC	T	shin_caprylate__8_0_	12	rs7136574:119569661:T:C	119569661	T	C	0.0087
rs17287933	chr13:22423925:TC	T	shin_caprylate__8_0_	13	rs17287933	22423925	T	C	0.0086
rs6490960	chr13:25190762:AG	A	shin_caprylate__8_0_	13	rs6490960:25190762:A:G	25190762	G	A	-0.007
rs2049791	chr14:22420469:AG	A	shin_caprylate__8_0_	14	rs2049791:22420469:A:G	22420469	G	A	0.0115
rs4898707	chr14:52205481:TC	T	shin_caprylate__8_0_	14	rs4898707:52205481:C:T	52205481	T	C	-0.0082
rs12588574	chr14:75005309:AG	A	shin_caprylate__8_0_	14	rs12588574:75005309:A:G	75005309	A	G	0.0113
rs234597	chr14:97081222:AC	A	shin_caprylate__8_0_	14	rs234597	97081222	C	A	0.0105
rs2414622	chr15:59533696:AG	A	shin_caprylate__8_0_	15	rs2414622:59533696:G:A	59533696	G	A	0.0084
rs8059670	chr16:61624701:TC	T	shin_caprylate__8_0_	16	rs8059670:61624701:C:T	61624701	T	C	-0.0097
rs7200919	chr16:67316600:AG	A	shin_caprylate__8_0_	16	rs7200919	67316600	A	G	-0.0088
rs10153405	chr18:41270672:AG	A	shin_caprylate__8_0_	18	rs10153405:41270672:G:A	41270672	G	A	0.0078
rs17791263	chr18:53788784:AG	A	shin_caprylate__8_0_	18	rs17791263:53788784:A:G	53788784	G	A	0.0112
rs690066	chr18:74107273:TC	T	shin_caprylate__8_0_	18	rs690066:74107273:T:C	74107273	T	C	0.0077
rs4637077	chr2:12325146:CG	C	shin_caprylate__8_0_	2	rs4637077:12325146:C:G	12325146	G	C	0.0072
rs6758774	chr2:206087414:AG	A	shin_caprylate__8_0_	2	rs6758774:206087414:A:G	206087414	G	A	0.0101
rs10208472	chr2:41860275:TG	T	shin_caprylate__8_0_	2	rs10208472:41860275:T:G	41860275	G	T	-0.0076
rs4911384	chr20:32555807:TC	T	shin_caprylate__8_0_	20	rs4911384:32555807:C:T	32555807	C	T	-0.0078
rs4858696	chr3:25101270:TC	T	shin_caprylate__8_0_	3	rs4858696:25101270:C:T	25101270	C	T	0.0084
rs7642054	chr3:29726964:TC	T	shin_caprylate__8_0_	3	rs7642054:29726964:C:T	29726964	C	T	0.0171
rs4834846	chr4:12615274:AG	A	shin_caprylate__8_0_	4	rs4834846	12615274	G	A	-0.0089
rs3843426	chr4:14064169:AG	A	shin_caprylate__8_0_	4	rs3843426:14064169:A:G	14064169	A	G	0.0076
rs11724216	chr4:174959822:AT	A	shin_caprylate__8_0_	4	rs11724216:174959822:A:T	174959822	A	T	-0.0079
rs1553582	chr4:18463972:TC	T	shin_caprylate__8_0_	4	rs1553582:18463972:C:T	18463972	T	C	0.0078
rs2607503	chr5:52987359:AG	A	shin_caprylate__8_0_	5	rs2607503:52987359:A:G	52987359	G	A	0.0116
rs351755	chr6:109538073:AG	A	shin_caprylate__8_0_	6	rs351755:109538073:G:A	109538073	G	A	0.0082
rs9403095	chr6:139943747:AC	A	shin_caprylate__8_0_	6	rs9403095:139943747:A:C	139943747	A	C	-0.0088
rs6924733	chr6:15385281:TG	T	shin_caprylate__8_0_	6	rs6924733	15385281	G	T	0.0078
rs967707	chr6:8301350:TC	T	shin_caprylate__8_0_	6	rs967707:8301350:C:T	8301350	T	C	0.0072
rs7816456	chr8:14084582:CG	C	shin_caprylate__8_0_	8	rs7816456:14084582:C:G	14084582	C	G	-0.0081
rs10096225	chr8:3069744:AG	A	shin_caprylate__8_0_	8	rs10096225:3069744:A:G	3069744	A	G	0.008
rs269194	chr8:75620766:AC	A	shin_caprylate__8_0_	8	rs269194:75620766:A:C	75620766	A	C	-0.0077
rs1466788	chr1:110618730:AG	A	shin_carnitine	1	kgp5849226	110618730	A	G	-0.0074
rs17370344	chr1:164263810:AC	A	shin_carnitine	1	rs17370344:164263810:A:C	164263810	C	A	0.0047
rs10920115	chr1:201071884:TG	T	shin_carnitine	1	rs10920115	201071884	G	T	-0.0044
rs12087642	chr1:216769382:AG	A	shin_carnitine	1	kgp11548258	216769382	A	G	0.0036
rs4504898	chr1:221831403:TC	T	shin_carnitine	1	rs4504898	221831403	T	C	-0.0041
rs606002	chr1:22915753:TC	T	shin_carnitine	1	kgp4266451	22915753	C	T	-0.0041
rs10802528	chr1:236506815:TG	T	shin_carnitine	1	rs10802528	236506815	T	G	-0.0047
rs2359233	chr1:34770104:AG	A	shin_carnitine	1	rs2359233:34770104:A:G	34770104	A	G	0.0038
rs10890169	chr1:42392584:TC	T	shin_carnitine	1	rs10890169:42392584:C:T	42392584	C	T	-0.0038
rs12744011	chr1:92086966:AG	A	shin_carnitine	1	kgp7141776	92086966	A	G	-0.0039
rs11589858	chr1:92786742:TG	T	shin_carnitine	1	rs11589858:92786742:G:T	92786742	T	G	-0.0041
rs10883890	chr10:105390021:CG	C	shin_carnitine	10	rs10883890:105390021:G:C	105390021	C	G	0.0046
rs9419445	chr10:2529326:TC	T	shin_carnitine	10	rs9419445	2529326	C	T	-0.0042
rs12246131	chr10:45993782:AT	A	shin_carnitine	10	rs12246131:45993782:A:T	45993782	T	A	-0.008
rs4319434	chr10:50345140:AG	A	shin_carnitine	10	rs4319434:50345140:A:G	50345140	A	G	0.0037
rs12356193	chr10:61413353:AG	A	shin_carnitine	10	rs12356193:61413353:A:G	61413353	G	A	-0.0274
rs2394298	chr10:68462751:AG	A	shin_carnitine	10	rs2394298:68462751:A:G	68462751	G	A	-0.0047
rs11596100	chr10:78612153:AC	A	shin_carnitine	10	rs11596100:78612153:C:A	78612153	A	C	0.0039
rs4881523	chr10:801945:TC	T	shin_carnitine	10	rs4881523:801945:T:C	801945	C	T	-0.0045
rs11601438	chr11:101955932:AG	A	shin_carnitine	11	rs11601438:101955932:G:A	101955932	A	G	-0.0042
rs4075679	chr11:11318921:TC	T	shin_carnitine	11	rs4075679:11318921:C:T	11318921	C	T	0.0037
rs2702023	chr11:125465020:CG	C	shin_carnitine	11	rs2702023:125465020:C:G	125465020	C	G	0.0045
rs11022568	chr11:12966883:AG	A	shin_carnitine	11	kgp2303109	12966883	A	G	0.0039
rs11223211	chr11:132663965:AG	A	shin_carnitine	11	rs11223211:132663965:G:A	132663965	A	G	0.0047
rs2295756	chr11:35241229:TC	T	shin_carnitine	11	rs2295756	35241229	C	T	0.0038
rs2170082	chr11:65454795:AG	A	shin_carnitine	11	rs2170082:65454795:A:G	65454795	G	A	0.0047
rs12417365	chr11:93903770:TC	T	shin_carnitine	11	rs12417365:93903770:T:C	93903770	C	T	0.004
rs844016	chr12:101592689:TC	T	shin_carnitine	12	rs844016:101592689:T:C	101592689	C	T	-0.0047
rs7956795	chr12:107536076:TC	T	shin_carnitine	12	rs7956795:107536076:C:T	107536076	C	T	-0.0037
rs4764292	chr12:16937829:TC	T	shin_carnitine	12	rs4764292	16937829	C	T	-0.0044
rs1449844	chr12:39521446:CG	C	shin_carnitine	12	rs1449844:39521446:C:G	39521446	C	G	-0.0048
rs11183620	chr12:47212370:AG	A	shin_carnitine	12	rs11183620	47212370	A	G	0.005
rs10784558	chr12:67003883:TC	T	shin_carnitine	12	rs10784558:67003883:C:T	67003883	T	C	-0.0048
rs1144963	chr12:69335625:TC	T	shin_carnitine	12	rs1144963:69335625:C:T	69335625	C	T	0.0046
rs6539588	chr12:82269057:TC	T	shin_carnitine	12	rs6539588:82269057:T:C	82269057	T	C	0.0043
rs9557806	chr13:102762742:AG	A	shin_carnitine	13	rs9557806:102762742:G:A	102762742	G	A	0.0042
rs7981434	chr13:105494343:TC	T	shin_carnitine	13	rs7981434:105494343:C:T	105494343	T	C	-0.0072
rs4581580	chr13:106103782:AG	A	shin_carnitine	13	rs4581580:106103782:A:G	106103782	A	G	-0.0036
rs2133813	chr13:27199422:TC	T	shin_carnitine	13	rs2133813:27199422:T:C	27199422	T	C	0.0041
rs7991989	chr13:37947132:TC	T	shin_carnitine	13	rs7991989:37947132:C:T	37947132	C	T	-0.0041
rs1111693	chr13:41027503:AC	A	shin_carnitine	13	rs1111693:41027503:A:C	41027503	C	A	-0.0036
rs238340	chr13:42821270:AC	A	shin_carnitine	13	rs238340	42821270	C	A	0.0042
rs3127274	chr13:61757866:TC	T	shin_carnitine	13	rs3127274	61757866	T	C	0.0043
rs3128061	chr13:62843923:TG	T	shin_carnitine	13	rs3128061:62843923:T:G	62843923	T	G	-0.0049
rs17065231	chr13:76478084:TC	T	shin_carnitine	13	rs17065231:76478084:C:T	76478084	T	C	-0.0092
rs10136635	chr14:26567277:AG	A	shin_carnitine	14	rs10136635	26567277	G	A	-0.0041
rs10130689	chr14:51391471:TC	T	shin_carnitine	14	rs10130689:51391471:C:T	51391471	T	C	-0.0075
rs11620955	chr14:65491255:AG	A	shin_carnitine	14	rs11620955:65491255:A:G	65491255	G	A	0.0051
rs6637	chr14:77801431:TC	T	shin_carnitine	14	rs6637	77801431	C	T	0.0038
rs2210185	chr14:84438761:TC	T	shin_carnitine	14	rs2210185:84438761:C:T	84438761	C	T	0.0039
rs12050316	chr14:88988441:AG	A	shin_carnitine	14	kgp1373376	88988441	G	A	-0.0037
rs496150	chr15:53410502:AG	A	shin_carnitine	15	rs496150:53410502:A:G	53410502	G	A	0.004
rs7162803	chr15:60160944:AG	A	shin_carnitine	15	rs7162803:60160944:G:A	60160944	A	G	0.0048
rs11635276	chr15:68757515:CG	C	shin_carnitine	15	rs11635276:68757515:C:G	68757515	G	C	0.0041
rs12443054	chr15:89711479:TC	T	shin_carnitine	15	rs12443054:89711479:T:C	89711479	C	T	-0.0037
rs7500049	chr16:23006790:AG	A	shin_carnitine	16	rs7500049:23006790:A:G	23006790	A	G	0.004
rs205120	chr16:25668663:AC	A	shin_carnitine	16	kgp5035965	25668663	A	C	0.0039
rs1852740	chr16:51140364:TG	T	shin_carnitine	16	rs1852740:51140364:G:T	51140364	T	G	-0.0036
rs2192858	chr16:51992615:TC	T	shin_carnitine	16	rs2192858:51992615:C:T	51992615	C	T	-0.004
rs7186057	chr16:63567732:AC	A	shin_carnitine	16	rs7186057	63567732	A	C	0.0036
rs4888504	chr16:76465969:TC	T	shin_carnitine	16	rs4888504:76465969:C:T	76465969	T	C	0.0046
rs7208807	chr17:39748040:AG	A	shin_carnitine	17	rs7208807:39748040:A:G	39748040	G	A	0.0038
rs3736438	chr17:45486651:TG	T	shin_carnitine	17	rs3736438	45486651	T	G	-0.0057
rs12709393	chr17:55292115:TG	T	shin_carnitine	17	rs12709393:55292115:T:G	55292115	G	T	-0.0053
rs12938026	chr17:68582006:TC	T	shin_carnitine	17	rs12938026:68582006:T:C	68582006	C	T	-0.0046
rs1358331	chr18:41180458:TG	T	shin_carnitine	18	rs1358331:41180458:T:G	41180458	G	T	0.0039
rs2362839	chr18:42991252:AG	A	shin_carnitine	18	rs2362839:42991252:G:A	42991252	G	A	0.0041
rs515897	chr18:55209506:AG	A	shin_carnitine	18	rs515897	55209506	G	A	0.0037
rs4436868	chr18:61958609:TC	T	shin_carnitine	18	rs4436868:61958609:T:C	61958609	C	T	-0.0045
rs9952198	chr18:71878838:TC	T	shin_carnitine	18	rs9952198	71878838	T	C	-0.0039
rs6506736	chr18:76940235:AG	A	shin_carnitine	18	rs6506736:76940235:A:G	76940235	G	A	-0.0042
rs2577264	chr2:11936798:AG	A	shin_carnitine	2	rs2577264	11936798	A	G	0.0043
rs2043885	chr2:124856339:TC	T	shin_carnitine	2	rs2043885	124856339	T	C	0.0038
rs6721330	chr2:149858906:AC	A	shin_carnitine	2	rs6721330	149858906	C	A	0.0041
rs288332	chr2:183625350:AG	A	shin_carnitine	2	rs288332:183625350:G:A	183625350	G	A	0.0043
rs6435389	chr2:208696325:TC	T	shin_carnitine	2	rs6435389:208696325:T:C	208696325	T	C	0.0039
rs7570090	chr2:210880893:TC	T	shin_carnitine	2	rs7570090:210880893:C:T	210880893	T	C	-0.0038
rs2279014	chr2:219261176:TC	T	shin_carnitine	2	rs2279014	219261176	T	C	-0.005
rs4674438	chr2:220643119:TC	T	shin_carnitine	2	rs4674438	220643119	T	C	0.0046
rs2710503	chr2:222374699:CG	C	shin_carnitine	2	rs2710503:222374699:G:C	222374699	C	G	-0.0044
rs12473182	chr2:49427446:CG	C	shin_carnitine	2	rs12473182:49427446:G:C	49427446	C	G	0.0038
rs735315	chr2:51331157:TC	T	shin_carnitine	2	rs735315	51331157	C	T	-0.0054
rs549386	chr2:70667125:TC	T	shin_carnitine	2	rs549386:70667125:T:C	70667125	C	T	0.0043
rs6709816	chr2:85343124:AG	A	shin_carnitine	2	rs6709816	85343124	A	G	-0.0077
rs201571	chr20:22013514:TC	T	shin_carnitine	20	rs201571:22013514:C:T	22013514	C	T	0.0036
rs241642	chr20:3929299:AG	A	shin_carnitine	20	rs241642:3929299:G:A	3929299	A	G	0.0038
rs3848713	chr20:44470676:TC	T	shin_carnitine	20	rs3848713	44470676	T	C	-0.0044
rs4811828	chr20:55809047:TC	T	shin_carnitine	20	rs4811828:55809047:T:C	55809047	C	T	-0.0077
rs4591420	chr21:16077143:AG	A	shin_carnitine	21	rs4591420:16077143:G:A	16077143	A	G	-0.0037
rs378999	chr21:40434320:TC	T	shin_carnitine	21	rs378999:40434320:C:T	40434320	C	T	0.0044
rs9613019	chr22:26174397:TC	T	shin_carnitine	22	kgp1948180	26174397	T	C	-0.0041
rs9838540	chr3:101986003:AC	A	shin_carnitine	3	rs9838540:101986003:A:C	101986003	C	A	-0.0047
rs13059536	chr3:139578650:TC	T	shin_carnitine	3	rs13059536:139578650:C:T	139578650	T	C	0.007
rs2276736	chr3:148425873:AG	A	shin_carnitine	3	kgp5097230	148425873	G	A	-0.004
rs2276735	chr3:148425988:AG	A	shin_carnitine	3	rs2276735:148425988:G:A	148425988	A	G	-0.004
rs3772630	chr3:148426472:TC	T	shin_carnitine	3	rs3772630:148426472:T:C	148426472	C	T	-0.004
rs3772629	chr3:148426561:TC	T	shin_carnitine	3	rs3772629:148426561:C:T	148426561	T	C	-0.004
rs3821499	chr3:148427131:TG	T	shin_carnitine	3	rs3821499:148427131:G:T	148427131	T	G	-0.004
rs7647324	chr3:148430128:AG	A	shin_carnitine	3	rs7647324:148430128:G:A	148430128	A	G	-0.004
rs9942113	chr3:156231801:AC	A	shin_carnitine	3	rs9942113	156231801	A	C	-0.0049
rs4525910	chr3:159646612:AT	A	shin_carnitine	3	rs4525910:159646612:T:A	159646612	A	T	-0.0043
rs9842133	chr3:179664102:TC	T	shin_carnitine	3	rs9842133:179664102:T:C	179664102	C	T	-0.0064
rs7632967	chr3:34906302:AG	A	shin_carnitine	3	rs7632967:34906302:A:G	34906302	G	A	0.0043
rs11721168	chr3:58408679:AG	A	shin_carnitine	3	rs11721168:58408679:G:A	58408679	A	G	0.0036
rs11915024	chr3:59492480:TG	T	shin_carnitine	3	rs11915024:59492480:T:G	59492480	T	G	-0.0044
rs9819702	chr3:97886592:TC	T	shin_carnitine	3	rs9819702:97886592:C:T	97886592	T	C	-0.0042
rs1114130	chr4:101363516:TC	T	shin_carnitine	4	rs1114130:101363516:C:T	101363516	T	C	-0.0042
rs11930385	chr4:146845752:TC	T	shin_carnitine	4	rs11930385:146845752:C:T	146845752	T	C	-0.0043
rs195934	chr4:163582000:AC	A	shin_carnitine	4	rs195934:163582000:C:A	163582000	C	A	-0.0039
rs4860022	chr4:167693875:TC	T	shin_carnitine	4	rs4860022:167693875:C:T	167693875	T	C	-0.0055
rs10489008	chr4:31718284:AC	A	shin_carnitine	4	rs10489008	31718284	A	C	0.0045
rs12500588	chr4:37111552:AG	A	shin_carnitine	4	rs12500588:37111552:G:A	37111552	A	G	-0.0076
rs7665019	chr4:40600905:TC	T	shin_carnitine	4	kgp3770919	40600905	C	T	-0.0038
rs2100765	chr4:60855621:CG	C	shin_carnitine	4	rs2100765:60855621:G:C	60855621	G	C	-0.0039
rs6852374	chr4:61370159:AG	A	shin_carnitine	4	rs6852374	61370159	G	A	-0.0041
rs7435034	chr4:88146267:AG	A	shin_carnitine	4	kgp3396010	88146267	A	G	-0.0042
rs419291	chr5:131633355:TC	T	shin_carnitine	5	rs419291	131633355	T	C	0.0079
rs1368388	chr5:147897161:AG	A	shin_carnitine	5	rs1368388	147897161	A	G	-0.0041
rs6862024	chr5:150428871:AG	A	shin_carnitine	5	rs6862024	150428871	A	G	-0.0055
rs1317661	chr5:151647363:AG	A	shin_carnitine	5	rs1317661:151647363:A:G	151647363	A	G	0.0043
rs753768	chr5:152516889:AT	A	shin_carnitine	5	rs753768:152516889:T:A	152516889	A	T	0.0039
rs42864	chr5:39283776:CG	C	shin_carnitine	5	rs42864:39283776:C:G	39283776	G	C	0.0039
rs1479614	chr5:50823338:AG	A	shin_carnitine	5	kgp10981186	50823338	G	A	0.0048
rs16872555	chr5:74707762:AG	A	shin_carnitine	5	rs16872555:74707762:G:A	74707762	A	G	-0.0091
rs1392482	chr5:7555561:TC	T	shin_carnitine	5	kgp9352456	7555561	T	C	-0.0039
rs13182512	chr5:78573790:AT	A	shin_carnitine	5	rs13182512:78573790:A:T	78573790	A	T	-0.005
rs699554	chr5:87022350:TC	T	shin_carnitine	5	rs699554:87022350:C:T	87022350	T	C	0.0038
rs10872303	chr6:126255034:TC	T	shin_carnitine	6	rs10872303	126255034	C	T	-0.004
rs436868	chr6:128205588:TG	T	shin_carnitine	6	rs436868:128205588:G:T	128205588	T	G	-0.0036
rs459625	chr6:134260676:TC	T	shin_carnitine	6	rs459625:134260676:T:C	134260676	T	C	-0.0049
rs4267967	chr6:135272477:TG	T	shin_carnitine	6	rs4267967	135272477	G	T	-0.0037
rs12197879	chr6:151895777:TC	T	shin_carnitine	6	rs12197879:151895777:C:T	151895777	C	T	0.0044
rs9467703	chr6:26318903:AG	A	shin_carnitine	6	rs9467703:26318903:A:G	26318903	A	G	-0.0045
rs1610649	chr6:29768917:TC	T	shin_carnitine	6	rs1610649:29768917:T:C	29768917	C	T	0.0049
rs1109773	chr6:39289164:CG	C	shin_carnitine	6	rs1109773:39289164:G:C	39289164	C	G	0.004
rs2396004	chr6:43355851:AG	A	shin_carnitine	6	rs2396004:43355851:A:G	43355851	A	G	0.0049
rs6937910	chr6:51682409:TC	T	shin_carnitine	6	rs6937910:51682409:C:T	51682409	C	T	0.0043
rs7746685	chr6:52450447:TC	T	shin_carnitine	6	rs7746685	52450447	T	C	-0.0036
rs2789599	chr6:73105163:AG	A	shin_carnitine	6	rs2789599:73105163:G:A	73105163	A	G	0.0043
rs9450000	chr6:85373267:AT	A	shin_carnitine	6	rs9450000:85373267:A:T	85373267	T	A	0.0072
rs13238939	chr7:21685861:TC	T	shin_carnitine	7	rs13238939:21685861:C:T	21685861	C	T	-0.004
rs12484	chr7:2768626:TC	T	shin_carnitine	7	rs12484:2768626:C:T	2768626	T	C	-0.005
rs2429641	chr7:77881530:AC	A	shin_carnitine	7	rs2429641:77881530:C:A	77881530	C	A	-0.0036
rs4634560	chr7:94332392:TC	T	shin_carnitine	7	rs4634560:94332392:T:C	94332392	C	T	0.009
rs10481187	chr8:132479119:TG	T	shin_carnitine	8	kgp4784283	132479119	T	G	0.0045
rs865488	chr8:133938622:TC	T	shin_carnitine	8	kgp3266970	133938622	C	T	0.0041
rs10111368	chr8:134646398:AG	A	shin_carnitine	8	rs10111368	134646398	G	A	0.0041
rs341815	chr8:49978424:AC	A	shin_carnitine	8	rs341815	49978424	A	C	0.0038
rs10095757	chr8:73043160:CG	C	shin_carnitine	8	rs10095757:73043160:C:G	73043160	G	C	-0.0038
rs4568622	chr8:85779998:TC	T	shin_carnitine	8	kgp2877721	85779998	C	T	0.0039
rs7837480	chr8:94468378:AG	A	shin_carnitine	8	rs7837480	94468378	G	A	0.004
rs6471514	chr8:96100272:TC	T	shin_carnitine	8	kgp12093549	96100272	C	T	0.0042
rs10820588	chr9:106722204:TG	T	shin_carnitine	9	rs10820588	106722204	G	T	-0.0048
rs2777788	chr9:107662701:AG	A	shin_carnitine	9	rs2777788	107662701	G	A	0.005
rs4149266	chr9:107662705:AG	A	shin_carnitine	9	rs4149266	107662705	G	A	0.005
rs1339881	chr9:111488532:AC	A	shin_carnitine	9	rs1339881:111488532:C:A	111488532	C	A	0.0038
rs7026148	chr9:115636588:TC	T	shin_carnitine	9	kgp11397911	115636588	T	C	-0.0045
rs80794	chr9:118993074:TC	T	shin_carnitine	9	rs80794:118993074:C:T	118993074	T	C	0.004
rs2164073	chr9:28890746:TC	T	shin_carnitine	9	rs2164073:28890746:T:C	28890746	T	C	-0.0073
rs12377990	chr9:32164142:TC	T	shin_carnitine	9	rs12377990:32164142:T:C	32164142	C	T	0.0038
rs945573	chr9:71383888:AG	A	shin_carnitine	9	rs945573	71383888	G	A	-0.0037
rs700760	chr9:88934624:TG	T	shin_carnitine	9	rs700760:88934624:G:T	88934624	G	T	0.0042
rs11102332	chr1:112335128:AG	A	shin_C_glycosyltryptophan_	1	rs11102332:112335128:G:A	112335128	A	G	-0.0079
rs3737294	chr10:112349879:AG	A	shin_C_glycosyltryptophan_	10	rs3737294	112349879	G	A	-0.0081
rs3184504	chr12:111884608:TC	T	shin_C_glycosyltryptophan_	12	rs3184504:111884608:T:C	111884608	C	T	-0.007
rs9566165	chr13:37403981:TC	T	shin_C_glycosyltryptophan_	13	rs9566165	37403981	T	C	0.0132
rs1950305	chr14:63648805:TC	T	shin_C_glycosyltryptophan_	14	rs1950305:63648805:C:T	63648805	T	C	0.0088
rs6434188	chr2:187449871:TC	T	shin_C_glycosyltryptophan_	2	rs6434188:187449871:C:T	187449871	T	C	0.0083
rs3800014	chr6:57214742:AC	A	shin_C_glycosyltryptophan_	6	rs3800014:57214742:C:A	57214742	A	C	-0.0094
rs1294383	chr1:115760316:AG	A	shin_chiro_inositol	1	rs1294383:115760316:G:A	115760316	A	G	-0.0843
rs892319	chr10:132643183:AG	A	shin_chiro_inositol	10	kgp11835815	132643183	A	G	-0.0889
rs4761693	chr12:95258824:TC	T	shin_chiro_inositol	12	rs4761693:95258824:T:C	95258824	C	T	-0.0643
rs9509423	chr13:21467197:TC	T	shin_chiro_inositol	13	rs9509423:21467197:C:T	21467197	T	C	0.052
rs8043227	chr15:78768871:CG	C	shin_chiro_inositol	15	rs8043227:78768871:C:G	78768871	C	G	-0.053
rs4453613	chr18:64921663:TC	T	shin_chiro_inositol	18	rs4453613:64921663:C:T	64921663	T	C	0.06
rs6050798	chr20:2621998:TC	T	shin_chiro_inositol	20	kgp1967804	2621998	T	C	-0.0655
rs1016592	chr4:124751914:AG	A	shin_chiro_inositol	4	rs1016592:124751914:G:A	124751914	G	A	-0.0506
rs866596	chr1:232146930:AG	A	shin_cholate	1	kgp11920263	232146930	G	A	0.0449
rs10999482	chr10:72478945:TG	T	shin_cholate	10	rs10999482:72478945:T:G	72478945	G	T	0.0496
rs11256283	chr10:9676613:TC	T	shin_cholate	10	rs11256283:9676613:T:C	9676613	C	T	-0.0518
rs7944507	chr11:5866730:CG	C	shin_cholate	11	rs7944507:5866730:G:C	5866730	G	C	-0.0515
rs1959794	chr14:86993557:TC	T	shin_cholate	14	rs1959794	86993557	C	T	-0.0432
rs17723514	chr18:63554245:AG	A	shin_cholate	18	rs17723514:63554245:A:G	63554245	G	A	0.0481
rs6430858	chr2:140630545:AG	A	shin_cholate	2	rs6430858:140630545:A:G	140630545	A	G	0.0542
rs12990101	chr2:151644407:TC	T	shin_cholate	2	rs12990101:151644407:T:C	151644407	C	T	-0.0502
rs846185	chr20:59157134:AG	A	shin_cholate	20	rs846185:59157134:G:A	59157134	G	A	-0.0425
rs2825587	chr21:20814410:AG	A	shin_cholate	21	rs2825587:20814410:A:G	20814410	G	A	0.0509
rs1523437	chr3:63296343:AG	A	shin_cholate	3	rs1523437:63296343:G:A	63296343	G	A	0.0619
rs660240	chr1:109817838:TC	T	shin_cholesterol	1	rs660240	109817838	T	C	-0.0099
rs927961	chr1:41246301:TG	T	shin_cholesterol	1	rs927961:41246301:G:T	41246301	G	T	0.0079
rs10493549	chr1:75311145:AG	A	shin_cholesterol	1	rs10493549:75311145:A:G	75311145	G	A	0.009
rs2368217	chr10:27439185:TC	T	shin_cholesterol	10	rs2368217:27439185:T:C	27439185	C	T	0.0074
rs11813145	chr10:45134272:AG	A	shin_cholesterol	10	rs11813145:45134272:G:A	45134272	A	G	0.0076
rs10895671	chr11:104251837:CG	C	shin_cholesterol	11	rs10895671:104251837:G:C	104251837	G	C	0.0071
rs1397726	chr11:79158020:TC	T	shin_cholesterol	11	rs1397726	79158020	C	T	-0.0072
rs11183616	chr12:47194905:AC	A	shin_cholesterol	12	rs11183616:47194905:C:A	47194905	C	A	0.0072
rs17728920	chr13:26132841:AC	A	shin_cholesterol	13	rs17728920	26132841	A	C	0.0081
rs11622601	chr14:101620379:TG	T	shin_cholesterol	14	rs11622601:101620379:T:G	101620379	G	T	0.0069
rs6573766	chr14:24852046:TG	T	shin_cholesterol	14	rs6573766	24852046	G	T	0.0085
rs4901143	chr14:38193741:AG	A	shin_cholesterol	14	rs4901143	38193741	A	G	-0.0112
rs12896813	chr14:43029500:TC	T	shin_cholesterol	14	rs12896813:43029500:C:T	43029500	T	C	-0.0082
rs12881791	chr14:63023507:TG	T	shin_cholesterol	14	rs12881791	63023507	G	T	0.0083
rs1743150	chr14:92136964:TC	T	shin_cholesterol	14	rs1743150:92136964:T:C	92136964	C	T	-0.0077
rs1077834	chr15:58723479:TC	T	shin_cholesterol	15	rs1077834:58723479:T:C	58723479	C	T	0.0113
rs11076347	chr16:59859125:TC	T	shin_cholesterol	16	kgp5967565	59859125	T	C	0.0076
rs2407893	chr16:61623478:AG	A	shin_cholesterol	16	rs2407893:61623478:A:G	61623478	A	G	0.0079
rs1005596	chr17:33142245:AG	A	shin_cholesterol	17	rs1005596:33142245:G:A	33142245	A	G	0.0115
rs1728012	chr18:10819411:TC	T	shin_cholesterol	18	rs1728012:10819411:T:C	10819411	C	T	0.0075
rs1728013	chr18:10819447:AG	A	shin_cholesterol	18	rs1728013:10819447:A:G	10819447	G	A	0.0075
rs1683394	chr18:10820725:AG	A	shin_cholesterol	18	rs1683394:10820725:G:A	10820725	A	G	0.0075
rs17497272	chr18:8552194:CG	C	shin_cholesterol	18	rs17497272:8552194:G:C	8552194	C	G	-0.0098
rs8113006	chr19:19669441:CG	C	shin_cholesterol	19	rs8113006:19669441:G:C	19669441	G	C	0.0071
rs3747924	chr20:6182755:TC	T	shin_cholesterol	20	rs3747924	6182755	T	C	0.0083
rs4823576	chr22:47275290:TG	T	shin_cholesterol	22	rs4823576:47275290:T:G	47275290	T	G	0.0072
rs2934117	chr3:148375703:CG	C	shin_cholesterol	3	rs2934117:148375703:C:G	148375703	G	C	0.0075
rs9844736	chr3:52931971:TG	T	shin_cholesterol	3	kgp5066169	52931971	T	G	-0.0073
rs6438950	chr3:96806729:CG	C	shin_cholesterol	3	rs6438950:96806729:C:G	96806729	G	C	-0.0131
rs2130712	chr4:155247554:AC	A	shin_cholesterol	4	rs2130712:155247554:C:A	155247554	C	A	-0.0165
rs10011091	chr4:160932189:TC	T	shin_cholesterol	4	rs10011091:160932189:T:C	160932189	C	T	-0.0086
rs3897960	chr4:83701791:AT	A	shin_cholesterol	4	rs3897960:83701791:T:A	83701791	A	T	-0.0084
rs6596383	chr5:136778819:TC	T	shin_cholesterol	5	rs6596383:136778819:T:C	136778819	C	T	0.0073
rs10078776	chr5:158553314:TC	T	shin_cholesterol	5	rs10078776:158553314:C:T	158553314	C	T	-0.0069
rs10942739	chr5:74786083:AG	A	shin_cholesterol	5	rs10942739:74786083:G:A	74786083	A	G	0.0076
rs2259571	chr6:31583827:TG	T	shin_cholesterol	6	rs2259571	31583827	G	T	0.0078
rs17315206	chr8:65254172:AG	A	shin_cholesterol	8	rs17315206	65254172	A	G	0.0076
rs10966493	chr9:24828070:CG	C	shin_cholesterol	9	rs10966493:24828070:G:C	24828070	C	G	0.008
rs12039115	chr1:62995263:TC	T	shin_choline	1	rs12039115:62995263:C:T	62995263	T	C	-0.0088
rs1417497	chr13:88128461:CG	C	shin_choline	13	rs1417497:88128461:G:C	88128461	C	G	-0.0106
rs8033100	chr15:71977446:TC	T	shin_choline	15	rs8033100:71977446:T:C	71977446	C	T	0.0083
rs10852401	chr16:62196623:TC	T	shin_choline	16	rs10852401:62196623:C:T	62196623	C	T	0.0068
rs11656215	chr17:17453067:TC	T	shin_choline	17	rs11656215	17453067	C	T	0.0079
rs715	chr2:211543055:TC	T	shin_choline	2	kgp1582223	211543055	C	T	-0.008
rs10194073	chr2:38117987:AC	A	shin_choline	2	rs10194073:38117987:A:C	38117987	C	A	0.007
rs11930490	chr4:131803692:AG	A	shin_choline	4	rs11930490:131803692:A:G	131803692	G	A	0.0076
rs12509841	chr4:46578339:TC	T	shin_choline	4	rs12509841:46578339:C:T	46578339	T	C	-0.0067
rs4487482	chr5:135201771:AG	A	shin_choline	5	rs4487482:135201771:A:G	135201771	G	A	-0.0081
rs1573824	chr5:170269857:AT	A	shin_choline	5	rs1573824:170269857:A:T	170269857	A	T	-0.0067
rs983669	chr6:127122998:TC	T	shin_choline	6	rs983669:127122998:T:C	127122998	T	C	0.0063
rs9321388	chr6:133384863:AG	A	shin_choline	6	rs9321388:133384863:G:A	133384863	A	G	-0.0072
rs2080224	chr7:19528604:AG	A	shin_choline	7	rs2080224:19528604:G:A	19528604	G	A	0.0112
rs4242454	chr8:50672477:AT	A	shin_choline	8	rs4242454:50672477:T:A	50672477	A	T	0.0077
rs7860932	chr9:16786898:AG	A	shin_choline	9	rs7860932	16786898	G	A	0.0098
rs12551252	chr9:98438329:TC	T	shin_choline	9	rs12551252:98438329:C:T	98438329	T	C	-0.0102
rs11161521	chr1:76216330:TC	T	shin_cis_4_decenoyl_carnitine	1	rs11161521:76216330:T:C	76216330	C	T	-0.0608
rs17182043	chr12:67118689:AG	A	shin_cis_4_decenoyl_carnitine	12	rs17182043	67118689	A	G	0.019
rs193538	chr16:16127916:TG	T	shin_cis_4_decenoyl_carnitine	16	rs193538:16127916:G:T	16127916	G	T	-0.019
rs13390807	chr2:125389402:AG	A	shin_cis_4_decenoyl_carnitine	2	rs13390807:125389402:G:A	125389402	A	G	0.0395
rs10173487	chr2:173229472:TC	T	shin_cis_4_decenoyl_carnitine	2	rs10173487	173229472	C	T	0.0145
rs2298450	chr21:37623447:TC	T	shin_cis_4_decenoyl_carnitine	21	rs2298450:37623447:C:T	37623447	T	C	-0.0156
rs8396	chr4:159630817:TC	T	shin_cis_4_decenoyl_carnitine	4	rs8396	159630817	C	T	-0.0262
rs270602	chr5:131656700:TC	T	shin_cis_4_decenoyl_carnitine	5	rs270602:131656700:T:C	131656700	T	C	0.0152
rs4700160	chr5:66002788:AG	A	shin_cis_4_decenoyl_carnitine	5	kgp7391518	66002788	A	G	-0.0157
rs9343134	chr6:75030616:AT	A	shin_cis_4_decenoyl_carnitine	6	rs9343134:75030616:T:A	75030616	A	T	0.0197
rs9393008	chr6:8392282:AG	A	shin_cis_4_decenoyl_carnitine	6	rs9393008:8392282:G:A	8392282	A	G	-0.0156
rs6971411	chr7:154643916:AG	A	shin_cis_4_decenoyl_carnitine	7	rs6971411:154643916:G:A	154643916	A	G	0.0247
rs12136772	chr1:19901804:AG	A	shin_citrate	1	rs12136772:19901804:A:G	19901804	G	A	0.014
rs1853189	chr10:111533166:AG	A	shin_citrate	10	rs1853189:111533166:A:G	111533166	G	A	0.0072
rs7919076	chr10:68328936:TC	T	shin_citrate	10	rs7919076	68328936	T	C	-0.0081
rs2057440	chr10:77758013:AC	A	shin_citrate	10	rs2057440	77758013	C	A	-0.0079
rs3193970	chr10:97072008:TC	T	shin_citrate	10	rs3193970:97072008:T:C	97072008	C	T	-0.0081
rs7105815	chr11:12309693:AG	A	shin_citrate	11	rs7105815:12309693:G:A	12309693	A	G	0.0091
rs2878806	chr11:17713507:TC	T	shin_citrate	11	rs2878806:17713507:C:T	17713507	C	T	0.0078
rs7333010	chr13:95401472:AG	A	shin_citrate	13	kgp4575422	95401472	A	G	-0.0072
rs1953192	chr14:40297539:TG	T	shin_citrate	14	rs1953192:40297539:G:T	40297539	T	G	0.0077
rs8017368	chr14:63527183:AC	A	shin_citrate	14	rs8017368:63527183:A:C	63527183	C	A	0.0083
rs8025575	chr15:26788083:CG	C	shin_citrate	15	rs8025575:26788083:G:C	26788083	C	G	-0.0073
rs1530219	chr15:39602380:AG	A	shin_citrate	15	kgp10109104	39602380	A	G	-0.0078
rs13329797	chr16:22930703:AT	A	shin_citrate	16	rs13329797:22930703:T:A	22930703	A	T	0.021
rs170149	chr17:6595930:AG	A	shin_citrate	17	rs170149:6595930:G:A	6595930	A	G	0.0256
rs4999864	chr17:66786460:CG	C	shin_citrate	17	rs4999864:66786460:C:G	66786460	G	C	-0.0179
rs6507399	chr18:38732045:AG	A	shin_citrate	18	rs6507399	38732045	G	A	0.0101
rs11693199	chr2:119732042:TC	T	shin_citrate	2	rs11693199	119732042	C	T	0.0079
rs4470337	chr2:228293381:AG	A	shin_citrate	2	rs4470337	228293381	A	G	-0.0074
rs939136	chr2:66677531:CG	C	shin_citrate	2	rs939136:66677531:G:C	66677531	G	C	0.0076
rs2836710	chr21:40218782:TC	T	shin_citrate	21	rs2836710:40218782:T:C	40218782	C	T	-0.0077
rs1571712	chr21:41153046:TC	T	shin_citrate	21	rs1571712:41153046:C:T	41153046	C	T	0.0073
rs807670	chr22:19154608:AC	A	shin_citrate	22	kgp3354351	19154608	A	C	0.011
rs17034684	chr4:105511810:TG	T	shin_citrate	4	rs17034684:105511810:G:T	105511810	T	G	0.0081
rs697365	chr4:121377644:AC	A	shin_citrate	4	rs697365:121377644:C:A	121377644	A	C	-0.0075
rs1033175	chr4:128532930:AG	A	shin_citrate	4	rs1033175:128532930:A:G	128532930	G	A	-0.0076
rs1404373	chr4:58204024:TC	T	shin_citrate	4	rs1404373:58204024:C:T	58204024	C	T	0.0084
rs4235093	chr4:72346252:AG	A	shin_citrate	4	rs4235093:72346252:A:G	72346252	A	G	-0.0083
rs17595102	chr4:99986316:CG	C	shin_citrate	4	rs17595102:99986316:G:C	99986316	C	G	-0.0078
rs26161	chr5:11506628:TC	T	shin_citrate	5	kgp3438039	11506628	C	T	0.0072
rs9327706	chr5:134512608:AC	A	shin_citrate	5	rs9327706	134512608	C	A	-0.0081
rs10074809	chr5:95818902:TC	T	shin_citrate	5	rs10074809	95818902	T	C	0.0079
rs9387010	chr6:111705944:TC	T	shin_citrate	6	rs9387010:111705944:C:T	111705944	T	C	-0.0148
rs768581	chr6:117277972:TC	T	shin_citrate	6	rs768581:117277972:T:C	117277972	T	C	-0.0109
rs9389071	chr6:133674634:AG	A	shin_citrate	6	rs9389071:133674634:G:A	133674634	A	G	-0.012
rs910616	chr6:44074976:TC	T	shin_citrate	6	rs910616:44074976:T:C	44074976	T	C	-0.0093
rs10093959	chr8:78050644:AG	A	shin_citrate	8	rs10093959:78050644:G:A	78050644	G	A	0.0075
rs1380634	chr8:80237893:AG	A	shin_citrate	8	rs1380634	80237893	G	A	0.0083
rs10818640	chr9:100997156:AG	A	shin_citrate	9	rs10818640:100997156:G:A	100997156	A	G	0.008
rs868395	chr9:85175793:TG	T	shin_citrate	9	rs868395:85175793:G:T	85175793	G	T	-0.0101
rs1338570	chr1:100134897:TG	T	shin_citrulline	1	rs1338570:100134897:G:T	100134897	G	T	-0.007
rs11119951	chr1:212665790:TC	T	shin_citrulline	1	rs11119951:212665790:C:T	212665790	T	C	0.0119
rs2173482	chr1:213666889:CG	C	shin_citrulline	1	rs2173482:213666889:C:G	213666889	G	C	-0.0069
rs1935815	chr10:97631492:AT	A	shin_citrulline	10	rs1935815:97631492:T:A	97631492	A	T	0.0111
rs17030423	chr12:101072465:AG	A	shin_citrulline	12	kgp3075825	101072465	A	G	0.0076
rs4768769	chr12:47423032:TC	T	shin_citrulline	12	rs4768769:47423032:C:T	47423032	C	T	0.0078
rs1466383	chr12:57231497:TC	T	shin_citrulline	12	rs1466383	57231497	T	C	0.0075
rs9514083	chr13:103680517:AG	A	shin_citrulline	13	rs9514083:103680517:A:G	103680517	G	A	0.0071
rs12874443	chr13:38304884:TG	T	shin_citrulline	13	rs12874443:38304884:G:T	38304884	T	G	-0.0075
rs8021336	chr14:32733465:AG	A	shin_citrulline	14	rs8021336:32733465:G:A	32733465	A	G	-0.0086
rs8033140	chr15:68198741:TC	T	shin_citrulline	15	kgp1784023	68198741	T	C	0.008
rs9806843	chr16:58704861:AG	A	shin_citrulline	16	kgp7774547	58704861	G	A	0.0073
rs17681684	chr17:9792768:AG	A	shin_citrulline	17	rs17681684:9792768:G:A	9792768	A	G	0.0085
rs8097717	chr18:69913058:AG	A	shin_citrulline	18	rs8097717:69913058:G:A	69913058	A	G	0.0069
rs6510448	chr19:35240154:TG	T	shin_citrulline	19	rs6510448:35240154:G:T	35240154	G	T	-0.0077
rs11123366	chr2:117209104:TC	T	shin_citrulline	2	rs11123366:117209104:T:C	117209104	C	T	0.011
rs879126	chr2:207922006:TG	T	shin_citrulline	2	rs879126:207922006:G:T	207922006	T	G	-0.0086
rs10164524	chr2:211664333:AG	A	shin_citrulline	2	rs10164524	211664333	G	A	0.01
rs229084	chr21:28251329:AG	A	shin_citrulline	21	rs229084	28251329	A	G	-0.0077
rs1920325	chr3:103866190:TC	T	shin_citrulline	3	rs1920325:103866190:T:C	103866190	C	T	0.0081
rs13105113	chr4:136527846:AC	A	shin_citrulline	4	kgp7506293	136527846	C	A	-0.0114
rs10489008	chr4:31718284:AC	A	shin_citrulline	4	rs10489008	31718284	A	C	-0.0076
rs2400156	chr5:144052940:AG	A	shin_citrulline	5	rs2400156:144052940:G:A	144052940	G	A	0.0192
rs682103	chr5:53394938:TC	T	shin_citrulline	5	rs682103	53394938	C	T	0.0097
rs9400834	chr6:115675458:TC	T	shin_citrulline	6	rs9400834:115675458:T:C	115675458	C	T	-0.008
rs10456994	chr6:132515568:TG	T	shin_citrulline	6	rs10456994	132515568	G	T	0.007
rs2506864	chr6:141041299:TG	T	shin_citrulline	6	rs2506864:141041299:T:G	141041299	T	G	-0.0076
rs6899649	chr6:54892267:TC	T	shin_citrulline	6	rs6899649:54892267:C:T	54892267	T	C	0.0072
rs779463	chr6:69942066:TG	T	shin_citrulline	6	rs779463:69942066:T:G	69942066	T	G	-0.0077
rs2487410	chr6:70547652:TC	T	shin_citrulline	6	rs2487410:70547652:T:C	70547652	T	C	-0.0081
rs10234187	chr7:11216782:TC	T	shin_citrulline	7	rs10234187	11216782	T	C	0.0085
rs3778842	chr7:134474096:TC	T	shin_citrulline	7	rs3778842:134474096:T:C	134474096	C	T	-0.0077
rs12701265	chr7:32971236:AG	A	shin_citrulline	7	kgp7913117	32971236	A	G	0.0086
rs17821771	chr7:33973249:TG	T	shin_citrulline	7	rs17821771:33973249:G:T	33973249	T	G	-0.0082
rs28662	chr7:92775019:TC	T	shin_citrulline	7	rs28662	92775019	T	C	-0.0106
rs6994363	chr8:11125062:AG	A	shin_citrulline	8	rs6994363:11125062:A:G	11125062	G	A	0.0121
rs6999701	chr8:74678452:AT	A	shin_citrulline	8	rs6999701:74678452:A:T	74678452	T	A	0.0138
rs10504742	chr8:82788367:AT	A	shin_citrulline	8	rs10504742:82788367:A:T	82788367	T	A	0.0081
rs1360176	chr9:106854716:TG	T	shin_citrulline	9	rs1360176:106854716:G:T	106854716	G	T	-0.0103
rs1610360	chr9:12385710:AT	A	shin_citrulline	9	rs1610360:12385710:A:T	12385710	T	A	-0.008
rs10901047	chr9:133323675:TC	T	shin_citrulline	9	rs10901047	133323675	C	T	0.009
rs4951004	chr1:205464045:AT	A	shin_cortisol	1	rs4951004:205464045:A:T	205464045	T	A	0.0135
rs1010874	chr10:84501091:AG	A	shin_cortisol	10	rs1010874	84501091	A	G	-0.0491
rs7970865	chr12:103214894:AT	A	shin_cortisol	12	rs7970865:103214894:A:T	103214894	T	A	-0.0138
rs12883490	chr14:91195372:TC	T	shin_cortisol	14	rs12883490:91195372:T:C	91195372	C	T	-0.0166
rs17751769	chr14:94856657:AG	A	shin_cortisol	14	rs17751769:94856657:G:A	94856657	A	G	0.0139
rs4439706	chr15:47129544:TC	T	shin_cortisol	15	rs4439706	47129544	C	T	-0.0151
rs304949	chr15:70175722:TC	T	shin_cortisol	15	rs304949:70175722:C:T	70175722	T	C	-0.0204
rs1491606	chr3:70586528:AT	A	shin_cortisol	3	rs1491606:70586528:T:A	70586528	A	T	0.0182
rs4732264	chr7:137394423:AG	A	shin_cortisol	7	rs4732264:137394423:A:G	137394423	G	A	0.0145
rs12751163	chr1:177385626:TC	T	shin_cortisone	1	rs112041245:177385626:T:TCCTCCCTTCACC	177385626	T	TCCTCCCTTCACC	-0.0074
rs527793	chr11:70510224:TG	T	shin_cortisone	11	kgp840085	70510224	T	G	-0.0149
rs6539409	chr12:108427987:TG	T	shin_cortisone	12	rs6539409:108427987:T:G	108427987	G	T	0.0078
rs2892701	chr12:33547395:TC	T	shin_cortisone	12	rs2892701:33547395:T:C	33547395	T	C	0.0075
rs10454657	chr13:75591823:TC	T	shin_cortisone	13	rs10454657	75591823	C	T	-0.0083
rs227421	chr14:70458035:TC	T	shin_cortisone	14	rs227421:70458035:C:T	70458035	T	C	0.0116
rs10851734	chr15:64216247:AG	A	shin_cortisone	15	rs10851734	64216247	G	A	-0.0078
rs1379470	chr2:193995316:AT	A	shin_cortisone	2	rs1379470:193995316:A:T	193995316	A	T	0.0078
rs6017596	chr20:35868219:TC	T	shin_cortisone	20	kgp6731978	35868219	C	T	0.0084
rs6118782	chr20:9863911:AG	A	shin_cortisone	20	rs6118782:9863911:G:A	9863911	A	G	0.0071
rs10938815	chr4:20856353:TG	T	shin_cortisone	4	rs10938815:20856353:T:G	20856353	G	T	-0.0099
rs2876252	chr6:134787054:AG	A	shin_cortisone	6	rs2876252	134787054	A	G	0.0075
rs2325727	chr6:2013899:TC	T	shin_cortisone	6	rs2325727:2013899:C:T	2013899	T	C	-0.0076
rs9379820	chr6:26049924:TC	T	shin_cortisone	6	rs9379820:26049924:T:C	26049924	C	T	0.0076
rs9391679	chr6:30228652:AC	A	shin_cortisone	6	rs9391679:30228652:C:A	30228652	A	C	0.0123
rs3134950	chr6:32127477:AC	A	shin_cortisone	6	rs3134950:32127477:C:A	32127477	C	A	0.0072
rs940511	chr6:82346606:AG	A	shin_cortisone	6	kgp8810880	82346606	A	G	-0.0077
rs2374261	chr7:151209774:TC	T	shin_cortisone	7	rs2374261:151209774:C:T	151209774	C	T	0.0069
rs960381	chr7:49558713:AC	A	shin_cortisone	7	rs960381:49558713:A:C	49558713	C	A	-0.008
rs4717222	chr7:64340294:AC	A	shin_cortisone	7	rs4717222:64340294:C:A	64340294	A	C	-0.0086
rs17248331	chr8:107963808:TC	T	shin_cortisone	8	rs17248331:107963808:T:C	107963808	C	T	0.0089
rs7814638	chr8:40213193:AG	A	shin_cortisone	8	rs7814638:40213193:G:A	40213193	A	G	-0.0133
rs11003879	chr10:55605907:CG	C	shin_creatine	10	rs11003879:55605907:G:C	55605907	C	G	-0.0211
rs7312458	chr12:5334836:CG	C	shin_creatine	12	rs7312458:5334836:G:C	5334836	C	G	-0.0149
rs7319920	chr13:35867044:AG	A	shin_creatine	13	rs7319920	35867044	A	G	-0.0219
rs1145077	chr15:45683795:TG	T	shin_creatine	15	rs1145077:45683795:G:T	45683795	T	G	0.0187
rs715	chr2:211543055:TC	T	shin_creatine	2	kgp1582223	211543055	C	T	0.0451
rs7676259	chr4:99942649:AG	A	shin_creatine	4	rs7676259:99942649:A:G	99942649	A	G	-0.0159
rs1116866	chr1:96976835:TC	T	shin_creatinine	1	rs1116866:96976835:T:C	96976835	T	C	0.0094
rs2289804	chr10:69993032:AG	A	shin_creatinine	10	rs2289804	69993032	G	A	0.0143
rs482007	chr11:100228729:TC	T	shin_creatinine	11	rs482007:100228729:T:C	100228729	C	T	-0.0077
rs10745813	chr12:98265464:AG	A	shin_creatinine	12	rs10745813:98265464:G:A	98265464	G	A	-0.0077
rs1044538	chr14:70833537:AG	A	shin_creatinine	14	kgp10093646	70833537	A	G	-0.0115
rs1374355	chr2:200156193:AT	A	shin_creatinine	2	rs1374355:200156193:A:T	200156193	A	T	0.0083
rs2048277	chr2:211151774:AG	A	shin_creatinine	2	rs2048277:211151774:A:G	211151774	G	A	-0.0083
rs11694230	chr2:6839127:TC	T	shin_creatinine	2	rs11694230:6839127:C:T	6839127	T	C	-0.0075
rs10216203	chr7:140168158:TC	T	shin_creatinine	7	rs10216203:140168158:T:C	140168158	C	T	-0.0078
rs2042499	chr7:24095366:AC	A	shin_creatinine	7	rs2042499:24095366:C:A	24095366	A	C	0.0052
rs12072108	chr1:113690254:CG	C	shin_cyclo_leu_pro_	1	rs12072108:113690254:G:C	113690254	C	G	-0.0419
rs1246726	chr1:191349614:TC	T	shin_cyclo_leu_pro_	1	rs1246726	191349614	T	C	0.0263
rs17345545	chr1:4965152:AC	A	shin_cyclo_leu_pro_	1	rs17345545	4965152	C	A	0.0277
rs1322179	chr10:96575242:TC	T	shin_cyclo_leu_pro_	10	rs1322179	96575242	T	C	0.0411
rs626747	chr11:121521844:TC	T	shin_cyclo_leu_pro_	11	rs626747	121521844	T	C	0.0246
rs1844112	chr12:33762246:AG	A	shin_cyclo_leu_pro_	12	rs1844112	33762246	G	A	0.0423
rs9520108	chr13:107242414:TC	T	shin_cyclo_leu_pro_	13	kgp5665328	107242414	T	C	0.0253
rs4800840	chr18:25635566:TC	T	shin_cyclo_leu_pro_	18	rs4800840:25635566:T:C	25635566	C	T	0.0289
rs12965012	chr18:60241197:TC	T	shin_cyclo_leu_pro_	18	rs12965012:60241197:T:C	60241197	C	T	0.0253
rs12637577	chr3:13258800:AG	A	shin_cyclo_leu_pro_	3	rs12637577:13258800:A:G	13258800	G	A	0.0407
rs206255	chr3:162658794:TC	T	shin_cyclo_leu_pro_	3	rs206255:162658794:T:C	162658794	T	C	-0.0271
rs7665841	chr4:47687192:TC	T	shin_cyclo_leu_pro_	4	rs7665841:47687192:C:T	47687192	C	T	0.0221
rs10463762	chr5:122959130:TC	T	shin_cyclo_leu_pro_	5	rs10463762	122959130	T	C	-0.0372
rs13178969	chr5:64263967:TC	T	shin_cyclo_leu_pro_	5	rs13178969:64263967:T:C	64263967	C	T	0.0355
rs7805944	chr7:126870358:AG	A	shin_cyclo_leu_pro_	7	rs7805944:126870358:A:G	126870358	G	A	0.0497
rs2082311	chr8:133165923:AG	A	shin_cyclo_leu_pro_	8	rs2082311:133165923:G:A	133165923	G	A	0.0217
rs2582379	chr8:57395243:AG	A	shin_cyclo_leu_pro_	8	rs2582379:57395243:A:G	57395243	A	G	-0.0277
rs10813501	chr9:31183273:TC	T	shin_cyclo_leu_pro_	9	rs10813501:31183273:C:T	31183273	T	C	-0.0281
rs4548444	chr1:206890138:AG	A	shin_cysteine	1	rs4548444:206890138:A:G	206890138	G	A	-0.0111
rs4332416	chr1:217992744:AG	A	shin_cysteine	1	rs4332416	217992744	A	G	-0.0193
rs6574189	chr14:75166493:TC	T	shin_cysteine	14	rs6574189:75166493:T:C	75166493	C	T	-0.0115
rs7577373	chr2:118442596:TC	T	shin_cysteine	2	rs7577373	118442596	T	C	0.0177
rs9607409	chr22:22288011:AG	A	shin_cysteine	22	rs9607409:22288011:G:A	22288011	A	G	0.0156
rs11713161	chr3:30953169:AG	A	shin_cysteine	3	rs11713161:30953169:A:G	30953169	G	A	0.017
rs6920798	chr6:111847277:AG	A	shin_cysteine	6	rs6920798:111847277:A:G	111847277	G	A	0.0117
rs9504152	chr6:4581322:TC	T	shin_cysteine	6	rs9504152:4581322:T:C	4581322	C	T	-0.0146
rs4360298	chr8:70703141:AC	A	shin_cysteine	8	rs4360298	70703141	A	C	0.0104
rs7513258	chr1:48826009:AT	A	shin_cysteine_glutathione_disulfide	1	rs7513258:48826009:T:A	48826009	A	T	0.0336
rs12260890	chr10:53889409:TC	T	shin_cysteine_glutathione_disulfide	10	rs12260890:53889409:T:C	53889409	C	T	0.0596
rs12284094	chr11:56532326:AT	A	shin_cysteine_glutathione_disulfide	11	rs12284094:56532326:A:T	56532326	T	A	0.0288
rs12427338	chr12:66109622:AG	A	shin_cysteine_glutathione_disulfide	12	rs12427338:66109622:A:G	66109622	G	A	0.0538
rs4771580	chr13:108661450:AG	A	shin_cysteine_glutathione_disulfide	13	rs4771580:108661450:A:G	108661450	A	G	0.0239
rs2197420	chr15:95750531:AG	A	shin_cysteine_glutathione_disulfide	15	rs2197420:95750531:G:A	95750531	A	G	-0.0549
rs11150072	chr16:78419522:AG	A	shin_cysteine_glutathione_disulfide	16	rs11150072:78419522:G:A	78419522	G	A	-0.0394
rs4531770	chr17:69653253:TG	T	shin_cysteine_glutathione_disulfide	17	rs4531770	69653253	T	G	-0.0345
rs5760492	chr22:24995202:AG	A	shin_cysteine_glutathione_disulfide	22	rs5760492:24995202:G:A	24995202	A	G	-0.0492
rs17624641	chr5:143962198:CG	C	shin_cysteine_glutathione_disulfide	5	rs17624641:143962198:G:C	143962198	C	G	-0.0325
rs158966	chr5:57935865:TG	T	shin_cysteine_glutathione_disulfide	5	rs158966:57935865:G:T	57935865	T	G	-0.0319
rs7552404	chr1:76135946:AG	A	shin_decanoylcarnitine	1	rs7552404:76135946:A:G	76135946	G	A	-0.0563
rs3762410	chr1:97189288:AT	A	shin_decanoylcarnitine	1	rs3762410:97189288:T:A	97189288	A	T	-0.0177
rs10769307	chr11:47923603:TC	T	shin_decanoylcarnitine	11	rs10769307:47923603:C:T	47923603	C	T	-0.0243
rs2062541	chr16:16127235:AG	A	shin_decanoylcarnitine	16	rs2062541:16127235:G:A	16127235	G	A	-0.0225
rs12932433	chr16:7114043:TG	T	shin_decanoylcarnitine	16	rs12932433:7114043:G:T	7114043	G	T	-0.0186
rs10495981	chr2:49883809:TC	T	shin_decanoylcarnitine	2	rs10495981	49883809	C	T	0.0335
rs6537038	chr4:142166712:AG	A	shin_decanoylcarnitine	4	rs6537038	142166712	A	G	-0.0188
rs8396	chr4:159630817:TC	T	shin_decanoylcarnitine	4	rs8396	159630817	C	T	-0.0533
rs17157494	chr5:104409021:AG	A	shin_decanoylcarnitine	5	rs17157494:104409021:G:A	104409021	A	G	0.0353
rs10036208	chr5:131571323:TC	T	shin_decanoylcarnitine	5	rs10036208:131571323:T:C	131571323	T	C	0.0199
rs13195853	chr6:165808391:TC	T	shin_decanoylcarnitine	6	kgp5173688	165808391	C	T	-0.0176
rs3818177	chr6:165808429:TC	T	shin_decanoylcarnitine	6	rs3818177	165808429	T	C	-0.0176
rs7462737	chr8:17615456:TC	T	shin_decanoylcarnitine	8	rs7462737:17615456:T:C	17615456	T	C	-0.0215
rs7833895	chr8:9989417:AT	A	shin_decanoylcarnitine	8	rs7833895:9989417:T:A	9989417	T	A	-0.0329
rs9556	chr9:102732237:TC	T	shin_decanoylcarnitine	9	rs9556	102732237	T	C	-0.0189
rs6475272	chr9:18949249:TC	T	shin_decanoylcarnitine	9	rs6475272:18949249:T:C	18949249	T	C	-0.0235
rs1494428	chr1:166454802:TC	T	shin_dehydroisoandrosterone_sulfate__DHEA_S_	1	rs1494428	166454802	C	T	0.0204
rs4147173	chr1:182177802:TG	T	shin_dehydroisoandrosterone_sulfate__DHEA_S_	1	rs4147173	182177802	T	G	-0.021
rs489723	chr1:77170017:AG	A	shin_dehydroisoandrosterone_sulfate__DHEA_S_	1	rs489723	77170017	A	G	0.0242
rs10764712	chr10:19007922:TG	T	shin_dehydroisoandrosterone_sulfate__DHEA_S_	10	rs10764712	19007922	T	G	0.0219
rs17268129	chr13:95844857:TC	T	shin_dehydroisoandrosterone_sulfate__DHEA_S_	13	rs17268129	95844857	T	C	0.0316
rs9972424	chr15:40365851:AG	A	shin_dehydroisoandrosterone_sulfate__DHEA_S_	15	rs9972424:40365851:A:G	40365851	G	A	0.0228
rs4780416	chr16:12292138:AG	A	shin_dehydroisoandrosterone_sulfate__DHEA_S_	16	rs4780416	12292138	A	G	0.0234
rs12601482	chr17:54309754:TC	T	shin_dehydroisoandrosterone_sulfate__DHEA_S_	17	kgp11597123	54309754	C	T	0.0342
rs2612091	chr18:683607:TC	T	shin_dehydroisoandrosterone_sulfate__DHEA_S_	18	rs2612091	683607	C	T	-0.0208
rs296396	chr19:48365523:TC	T	shin_dehydroisoandrosterone_sulfate__DHEA_S_	19	rs296396:48365523:T:C	48365523	T	C	-0.0462
rs878983	chr2:20277748:TC	T	shin_dehydroisoandrosterone_sulfate__DHEA_S_	2	rs878983	20277748	T	C	-0.0261
rs7664102	chr4:134743723:AG	A	shin_dehydroisoandrosterone_sulfate__DHEA_S_	4	rs7664102:134743723:A:G	134743723	A	G	0.0257
rs7698786	chr4:134750097:AT	A	shin_dehydroisoandrosterone_sulfate__DHEA_S_	4	rs7698786:134750097:T:A	134750097	T	A	0.0257
rs4529114	chr4:134751406:AG	A	shin_dehydroisoandrosterone_sulfate__DHEA_S_	4	rs4529114:134751406:A:G	134751406	A	G	0.0257
rs2249136	chr5:149912828:AC	A	shin_dehydroisoandrosterone_sulfate__DHEA_S_	5	rs2249136:149912828:C:A	149912828	A	C	-0.0278
rs794614	chr6:119284884:AG	A	shin_dehydroisoandrosterone_sulfate__DHEA_S_	6	rs794614:119284884:A:G	119284884	G	A	-0.0292
rs6900835	chr6:133969009:TC	T	shin_dehydroisoandrosterone_sulfate__DHEA_S_	6	rs6900835:133969009:C:T	133969009	T	C	-0.0273
rs9483598	chr6:133969392:TC	T	shin_dehydroisoandrosterone_sulfate__DHEA_S_	6	rs9483598:133969392:T:C	133969392	C	T	-0.0273
rs4470864	chr6:133969658:AG	A	shin_dehydroisoandrosterone_sulfate__DHEA_S_	6	rs4470864:133969658:G:A	133969658	A	G	-0.0273
rs3802037	chr7:90516605:AG	A	shin_dehydroisoandrosterone_sulfate__DHEA_S_	7	rs3802037:90516605:A:G	90516605	G	A	0.022
rs11761528	chr7:99118801:TC	T	shin_dehydroisoandrosterone_sulfate__DHEA_S_	7	rs11761528:99118801:C:T	99118801	T	C	-0.0675
rs11159894	chr14:89721819:TC	T	shin_deoxycholate	14	rs11159894:89721819:C:T	89721819	T	C	0.032
rs4985620	chr17:5814365:AG	A	shin_deoxycholate	17	rs4985620:5814365:A:G	5814365	A	G	0.0446
rs2002212	chr18:12006035:AG	A	shin_deoxycholate	18	rs2002212:12006035:G:A	12006035	A	G	-0.0691
rs11679188	chr2:28863486:AG	A	shin_deoxycholate	2	rs11679188:28863486:G:A	28863486	A	G	-0.0285
rs7262824	chr20:18483105:TC	T	shin_deoxycholate	20	rs7262824	18483105	T	C	0.0357
rs2257105	chr21:24861061:AT	A	shin_deoxycholate	21	rs2257105:24861061:A:T	24861061	A	T	0.0309
rs6838769	chr4:190915650:AG	A	shin_deoxycholate	4	rs6838769	190915650	G	A	0.0312
rs696155	chr5:33552040:AG	A	shin_deoxycholate	5	rs696155:33552040:G:A	33552040	A	G	-0.0412
rs846962	chr6:107968498:AG	A	shin_deoxycholate	6	rs846962:107968498:A:G	107968498	G	A	0.0427
rs2140798	chr7:125117597:TC	T	shin_deoxycholate	7	kgp11244066	125117597	T	C	-0.0519
rs3112372	chr7:135416784:TC	T	shin_deoxycholate	7	rs3112372:135416784:C:T	135416784	T	C	-0.0389
rs2391088	chr7:25183508:AG	A	shin_deoxycholate	7	rs2391088:25183508:G:A	25183508	G	A	0.0341
rs8192870	chr8:59412066:TG	T	shin_deoxycholate	8	rs8192870	59412066	T	G	-0.0365
rs9560579	chr13:90861688:AG	A	shin_dihomo_linoleate__20_2n6_	13	rs9560579:90861688:A:G	90861688	G	A	0.0153
rs2130157	chr16:83526056:CG	C	shin_dihomo_linoleate__20_2n6_	16	rs2130157:83526056:C:G	83526056	C	G	0.0138
rs4680042	chr3:152967500:AT	A	shin_dihomo_linoleate__20_2n6_	3	rs4680042:152967500:A:T	152967500	T	A	0.0151
rs1027175	chr3:176450118:AG	A	shin_dihomo_linoleate__20_2n6_	3	kgp5141221	176450118	G	A	-0.0221
rs2929381	chr3:19938988:CG	C	shin_dihomo_linoleate__20_2n6_	3	rs2929381:19938988:C:G	19938988	G	C	-0.0144
rs4285098	chr4:130700584:AG	A	shin_dihomo_linoleate__20_2n6_	4	kgp2537183	130700584	A	G	0.015
rs6945516	chr7:29809349:AG	A	shin_dihomo_linoleate__20_2n6_	7	kgp6562719	29809349	G	A	-0.0146
rs7000467	chr8:34372293:TG	T	shin_dihomo_linoleate__20_2n6_	8	rs7000467	34372293	G	T	0.0263
rs7014120	chr8:95786605:AG	A	shin_dihomo_linoleate__20_2n6_	8	rs7014120:95786605:G:A	95786605	A	G	0.0217
rs11809578	chr1:200742106:TC	T	shin_dihomo_linolenate__20_3n3_or_n6_	1	rs11809578:200742106:T:C	200742106	C	T	0.0179
rs2802841	chr1:204975735:AG	A	shin_dihomo_linolenate__20_3n3_or_n6_	1	rs2802841	204975735	A	G	-0.0111
rs12128857	chr1:67119357:AG	A	shin_dihomo_linolenate__20_3n3_or_n6_	1	kgp4865680	67119357	A	G	0.0111
rs968567	chr11:61595564:TC	T	shin_dihomo_linolenate__20_3n3_or_n6_	11	rs968567:61595564:C:T	61595564	T	C	0.0329
rs1752812	chr13:62868719:AG	A	shin_dihomo_linolenate__20_3n3_or_n6_	13	rs1752812:62868719:G:A	62868719	G	A	0.0125
rs7142493	chr14:62275354:TC	T	shin_dihomo_linolenate__20_3n3_or_n6_	14	rs7142493:62275354:T:C	62275354	C	T	0.0129
rs6498540	chr16:15130594:AG	A	shin_dihomo_linolenate__20_3n3_or_n6_	16	kgp10218680	15130594	G	A	-0.0172
rs1477025	chr16:49811433:TC	T	shin_dihomo_linolenate__20_3n3_or_n6_	16	rs1477025	49811433	C	T	-0.0131
rs11668386	chr19:19531910:AG	A	shin_dihomo_linolenate__20_3n3_or_n6_	19	rs11668386	19531910	G	A	-0.0155
rs1899398	chr3:3770669:TC	T	shin_dihomo_linolenate__20_3n3_or_n6_	3	rs1899398:3770669:T:C	3770669	C	T	-0.0123
rs12513711	chr5:135855769:AC	A	shin_dihomo_linolenate__20_3n3_or_n6_	5	rs12513711:135855769:A:C	135855769	C	A	0.0116
rs12513748	chr5:135855910:AG	A	shin_dihomo_linolenate__20_3n3_or_n6_	5	rs12513748:135855910:A:G	135855910	G	A	0.0116
rs814794	chr5:5098929:AG	A	shin_dihomo_linolenate__20_3n3_or_n6_	5	rs814794:5098929:A:G	5098929	A	G	0.0441
rs12201656	chr6:113587819:AG	A	shin_dihomo_linolenate__20_3n3_or_n6_	6	kgp10126728	113587819	G	A	-0.0137
rs1326611	chr6:51589089:AT	A	shin_dihomo_linolenate__20_3n3_or_n6_	6	rs1326611:51589089:A:T	51589089	T	A	-0.0114
rs732647	chr6:53122053:AG	A	shin_dihomo_linolenate__20_3n3_or_n6_	6	rs732647:53122053:G:A	53122053	A	G	0.0246
rs1958939	chr6:85985187:TC	T	shin_dihomo_linolenate__20_3n3_or_n6_	6	rs1958939:85985187:C:T	85985187	C	T	-0.014
rs13247156	chr7:71697885:TC	T	shin_dihomo_linolenate__20_3n3_or_n6_	7	kgp5054389	71697885	C	T	0.0196
rs4595108	chr8:134354639:TC	T	shin_dihomo_linolenate__20_3n3_or_n6_	8	rs4595108:134354639:T:C	134354639	C	T	-0.0144
rs7519669	chr1:106810917:AG	A	shin_dimethylarginine__SDMA___ADMA_	1	rs7519669	106810917	A	G	0.0082
rs10494658	chr1:191689375:TG	T	shin_dimethylarginine__SDMA___ADMA_	1	rs10494658	191689375	G	T	0.0087
rs7129047	chr11:10143942:AC	A	shin_dimethylarginine__SDMA___ADMA_	11	rs7129047	10143942	A	C	-0.0081
rs10791748	chr11:105088290:AC	A	shin_dimethylarginine__SDMA___ADMA_	11	rs10791748:105088290:A:C	105088290	A	C	0.0132
rs6538186	chr12:77848715:TC	T	shin_dimethylarginine__SDMA___ADMA_	12	rs6538186:77848715:T:C	77848715	T	C	0.0091
rs7176274	chr15:38547362:AG	A	shin_dimethylarginine__SDMA___ADMA_	15	rs7176274:38547362:G:A	38547362	A	G	0.0076
rs11638718	chr15:58079462:AG	A	shin_dimethylarginine__SDMA___ADMA_	15	rs11638718	58079462	G	A	-0.0081
rs1872691	chr16:50350210:AG	A	shin_dimethylarginine__SDMA___ADMA_	16	rs1872691	50350210	A	G	-0.0078
rs510573	chr18:4330954:TG	T	shin_dimethylarginine__SDMA___ADMA_	18	rs510573:4330954:T:G	4330954	G	T	0.0085
rs1787835	chr18:51890228:AG	A	shin_dimethylarginine__SDMA___ADMA_	18	rs1787835:51890228:G:A	51890228	G	A	0.0071
rs4383253	chr18:65701416:TC	T	shin_dimethylarginine__SDMA___ADMA_	18	kgp7944767	65701416	C	T	-0.0068
rs13022471	chr2:124748246:AG	A	shin_dimethylarginine__SDMA___ADMA_	2	rs13022471	124748246	G	A	-0.0081
rs4832333	chr2:84054920:TC	T	shin_dimethylarginine__SDMA___ADMA_	2	rs4832333:84054920:T:C	84054920	C	T	0.0075
rs6118296	chr20:8699532:AG	A	shin_dimethylarginine__SDMA___ADMA_	20	rs6118296:8699532:G:A	8699532	A	G	0.0131
rs6056629	chr20:9424904:AC	A	shin_dimethylarginine__SDMA___ADMA_	20	rs6056629:9424904:C:A	9424904	A	C	-0.008
rs2826830	chr21:22795172:AG	A	shin_dimethylarginine__SDMA___ADMA_	21	rs2826830:22795172:A:G	22795172	G	A	-0.0077
rs6774259	chr3:192927528:AG	A	shin_dimethylarginine__SDMA___ADMA_	3	kgp7463205	192927528	G	A	0.0082
rs13099034	chr3:21771225:AC	A	shin_dimethylarginine__SDMA___ADMA_	3	rs13099034:21771225:C:A	21771225	A	C	0.0083
rs6554843	chr5:14151799:TC	T	shin_dimethylarginine__SDMA___ADMA_	5	rs6554843:14151799:T:C	14151799	C	T	0.0071
rs11745804	chr5:153922568:TG	T	shin_dimethylarginine__SDMA___ADMA_	5	rs11745804:153922568:G:T	153922568	T	G	-0.0079
rs37379	chr5:35045826:AG	A	shin_dimethylarginine__SDMA___ADMA_	5	rs37379:35045826:A:G	35045826	A	G	0.0147
rs6886404	chr5:52154995:AC	A	shin_dimethylarginine__SDMA___ADMA_	5	rs6886404:52154995:A:C	52154995	C	A	-0.008
rs10234238	chr7:48477410:AT	A	shin_dimethylarginine__SDMA___ADMA_	7	rs10234238:48477410:A:T	48477410	T	A	0.0075
rs7823356	chr8:115765911:TC	T	shin_dimethylarginine__SDMA___ADMA_	8	rs7823356	115765911	T	C	-0.0136
rs11118800	chr1:221830167:AG	A	shin_docosahexaenoate__DHA__22_6n3_	1	rs11118800:221830167:G:A	221830167	A	G	0.0149
rs1808751	chr3:152082383:AG	A	shin_docosahexaenoate__DHA__22_6n3_	3	kgp7423117	152082383	G	A	-0.0164
[truncated: 2,211 more rows]
